# Supplementary material for: Prediction and Screening of Lead-Free Double Perovskite Photovoltaic Materials Based on Machine Learning
Source: Molecules. 2025 May 29;30(11):2378. doi: 10.3390/molecules30112378 (PMC12155886; doi:10.3390/molecules30112378)
Supplement: Supplementary file 1 [file molecules-30-02378-s001.zip]

Archive with 3 entries (2 files):
- supplementary data  and dataset/data set 1053.xlsx
- supplementary data  and dataset/
- supplementary data  and dataset/Supplementary data.pdf
