# Supplementary material for: Prediction and Screening of Lead-Free Double Perovskite Photovoltaic Materials Based on Machine Learning
Source: Molecules. 2025 May 29;30(11):2378. doi: 10.3390/molecules30112378 (PMC12155886; doi:10.3390/molecules30112378)
Supplement: Supplementary file 1 [file molecules-30-02378-s001.zip › supplementary data and dataset/data set 1053.xlsx]

## Sheet: first
A2BBX6	A	B1	B2	X	band_gap	formation_energy	A_ionic_radius	B1_ionic_radius	B2_ionic_radius	X_ionic_radius	A_electronegativity	B1_electronegativity	B2_electronegativity	X_electronegativity	A_atomic_mass	B1_atomic_mass	B2_atomic_mass	X_atomic_mass	A_electron_affinity	B1_electron_affinity	B2_electron_affinity	X_electron_affinity	A_atomic_number	B1_atomic_number	B2_atomic_number	X_atomic_number	A_first_ionization_energy	B1_first_ionization_energy	B2_first_ionization_energy	X_first_ionization_energy	A_second_ionization_energy	B1_second_ionization_energy	B2_second_ionization_energy	X_second_ionization_energy	A_melting_point	B1_melting_point	B2_melting_point	X_melting_point	A_thermal_conductivity	B1_thermal_conductivity	B2_thermal_conductivity	X_thermal_conductivity	A_boiling_point	B1_boiling_point	B2_boiling_point	X_boiling_point	A_van_der_waals_radius	B1_van_der_waals_radius	B2_van_der_waals_radius
La2FeNiO6	La	Fe	Ni	O	0	-2.65975	1.172	0.785	0.83	1.26	1.1	1.83	1.91	3.44	138.905	55.845	58.6934	15.9994	0.557546	0.153236	1.15716	1.46111	57	26	28	8	5.5769	7.90247	7.63988	13.6181	11.185	16.1992	18.1688	35.1211	1193	1811	1728	54.8	13	80	91	0.02658	3743	3134	3186	90.2	2.43	2.04	1.97
La2CoGaO6	La	Co	Ga	O	0	-2.82265	1.172	0.75	0.76	1.26	1.1	1.88	1.81	3.44	138.905	58.9332	69.723	15.9994	0.557546	0.662265	0.301201	1.46111	57	27	31	8	5.5769	7.88101	5.9993	13.6181	11.185	17.0844	20.5151	35.1211	1193	1768	302.91	54.8	13	100	29	0.02658	3743	3200	2477	90.2	2.43	2	1.87
La2MgMnO6	La	Mg	Mn	O	1.715	-3.18471	1.172	0.86	0.67	1.26	1.1	1.31	1.55	3.44	138.905	24.305	54.938	15.9994	0.557546	-0.42	-0.52	1.46111	57	12	25	8	5.5769	7.64624	7.43404	13.6181	11.185	15.0353	15.64	35.1211	1193	923	1519	54.8	13	160	7.8	0.02658	3743	1363	2334	90.2	2.43	1.73	2.05
La2GeMgO6	La	Ge	Mg	O	0.4233	-3.25293	1.172	0.67	0.86	1.26	1.1	2.01	1.31	3.44	138.905	72.64	24.305	15.9994	0.557546	1.23268	-0.42	1.46111	57	32	12	8	5.5769	7.89944	7.64624	13.6181	11.185	15.9346	15.0353	35.1211	1193	1211.4	923	54.8	13	60	160	0.02658	3743	3093	1363	90.2	2.43	2.11	1.73
La2CoFeO6	La	Co	Fe	O	0	-2.69724	1.172	0.75	0.785	1.26	1.1	1.88	1.83	3.44	138.905	58.9332	55.845	15.9994	0.557546	0.662265	0.153236	1.46111	57	27	26	8	5.5769	7.88101	7.90247	13.6181	11.185	17.0844	16.1992	35.1211	1193	1768	1811	54.8	13	100	80	0.02658	3743	3200	3134	90.2	2.43	2	2.04
La2MnNiO6	La	Mn	Ni	O	1.2797	-2.77138	1.172	0.67	0.83	1.26	1.1	1.55	1.91	3.44	138.905	54.938	58.6934	15.9994	0.557546	-0.52	1.15716	1.46111	57	25	28	8	5.5769	7.43404	7.63988	13.6181	11.185	15.64	18.1688	35.1211	1193	1519	1728	54.8	13	7.8	91	0.02658	3743	2334	3186	90.2	2.43	2.05	1.97
La2GaNiO6	La	Ga	Ni	O	0	-2.75422	1.172	0.76	0.83	1.26	1.1	1.81	1.91	3.44	138.905	69.723	58.6934	15.9994	0.557546	0.301201	1.15716	1.46111	57	31	28	8	5.5769	5.9993	7.63988	13.6181	11.185	20.5151	18.1688	35.1211	1193	302.91	1728	54.8	13	29	91	0.02658	3743	2477	3186	90.2	2.43	1.87	1.97
La2CrFeO6	La	Cr	Fe	O	0.3097	-3.01728	1.172	0.755	0.785	1.26	1.1	1.66	1.83	3.44	138.905	51.9961	55.845	15.9994	0.557546	0.675841	0.153236	1.46111	57	24	26	8	5.5769	6.76651	7.90247	13.6181	11.185	16.4863	16.1992	35.1211	1193	2180	1811	54.8	13	94	80	0.02658	3743	2944	3134	90.2	2.43	2.06	2.04
La2CrMnO6	La	Cr	Mn	O	0.7624	-3.07826	1.172	0.755	0.67	1.26	1.1	1.66	1.55	3.44	138.905	51.9961	54.938	15.9994	0.557546	0.675841	-0.52	1.46111	57	24	25	8	5.5769	6.76651	7.43404	13.6181	11.185	16.4863	15.64	35.1211	1193	2180	1519	54.8	13	94	7.8	0.02658	3743	2944	2334	90.2	2.43	2.06	2.05
La2FeGaO6	La	Fe	Ga	O	2.3079	-2.96995	1.172	0.785	0.76	1.26	1.1	1.83	1.81	3.44	138.905	55.845	69.723	15.9994	0.557546	0.153236	0.301201	1.46111	57	26	31	8	5.5769	7.90247	5.9993	13.6181	11.185	16.1992	20.5151	35.1211	1193	1811	302.91	54.8	13	80	29	0.02658	3743	3134	2477	90.2	2.43	2.04	1.87
La2GaMnO6	La	Ga	Mn	O	1.5555	-3.03896	1.172	0.76	0.67	1.26	1.1	1.81	1.55	3.44	138.905	69.723	54.938	15.9994	0.557546	0.301201	-0.52	1.46111	57	31	25	8	5.5769	5.9993	7.43404	13.6181	11.185	20.5151	15.64	35.1211	1193	302.91	1519	54.8	13	29	7.8	0.02658	3743	2477	2334	90.2	2.43	1.87	2.05
La2CoNiO6	La	Co	Ni	O	0.9972	-2.57018	1.172	0.75	0.83	1.26	1.1	1.88	1.91	3.44	138.905	58.9332	58.6934	15.9994	0.557546	0.662265	1.15716	1.46111	57	27	28	8	5.5769	7.88101	7.63988	13.6181	11.185	17.0844	18.1688	35.1211	1193	1768	1728	54.8	13	100	91	0.02658	3743	3200	3186	90.2	2.43	2	1.97
La2MnZnO6	La	Mn	Zn	O	1.5789	-2.89802	1.172	0.67	0.88	1.26	1.1	1.55	1.65	3.44	138.905	54.938	65.409	15.9994	0.557546	-0.52	-0.62	1.46111	57	25	30	8	5.5769	7.43404	9.3942	13.6181	11.185	15.64	17.9644	35.1211	1193	1519	692.68	54.8	13	7.8	120	0.02658	3743	2334	1180	90.2	2.43	2.05	2.01
La2CoMnO6	La	Co	Mn	O	0	-3.22166	1.172	0.75	0.67	1.26	1.1	1.88	1.55	3.44	138.905	58.9332	54.938	15.9994	0.557546	0.662265	-0.52	1.46111	57	27	25	8	5.5769	7.88101	7.43404	13.6181	11.185	17.0844	15.64	35.1211	1193	1768	1519	54.8	13	100	7.8	0.02658	3743	3200	2334	90.2	2.43	2	2.05
La2MnVO6	La	Mn	V	O	0	-3.15626	1.172	0.67	0.68	1.26	1.1	1.55	1.63	3.44	138.905	54.938	50.9415	15.9994	0.557546	-0.52	0.527662	1.46111	57	25	23	8	5.5769	7.43404	6.74619	13.6181	11.185	15.64	14.634	35.1211	1193	1519	2183	54.8	13	7.8	31	0.02658	3743	2334	3680	90.2	2.43	2.05	2.07
La2NiRhO6	La	Ni	Rh	O	0	-2.5696	1.172	0.83	0.805	1.26	1.1	1.91	2.28	3.44	138.905	58.6934	102.906	15.9994	0.557546	1.15716	1.14289	1.46111	57	28	45	8	5.5769	7.63988	7.4589	13.6181	11.185	18.1688	18.08	35.1211	1193	1728	2237	54.8	13	91	150	0.02658	3743	3186	3968	90.2	2.43	1.97	2.1
La2NiTiO6	La	Ni	Ti	O	0	-3.22059	1.172	0.83	0.745	1.26	1.1	1.91	1.54	3.44	138.905	58.6934	47.867	15.9994	0.557546	1.15716	0.075545	1.46111	57	28	22	8	5.5769	7.63988	6.82812	13.6181	11.185	18.1688	13.5755	35.1211	1193	1728	1941	54.8	13	91	22	0.02658	3743	3186	3560	90.2	2.43	1.97	2.11
La2LiVO6	La	Li	V	O	1.9389	-3.14311	1.172	0.9	0.68	1.26	1.1	0.98	1.63	3.44	138.905	6.941	50.9415	15.9994	0.557546	0.618049	0.527662	1.46111	57	3	23	8	5.5769	5.39171	6.74619	13.6181	11.185	75.6401	14.634	35.1211	1193	453.69	2183	54.8	13	85	31	0.02658	3743	1615	3680	90.2	2.43	1.82	2.07
La2NiRuO6	La	Ni	Ru	O	0	-2.63078	1.172	0.83	0.76	1.26	1.1	1.91	2.2	3.44	138.905	58.6934	101.07	15.9994	0.557546	1.15716	1.04638	1.46111	57	28	44	8	5.5769	7.63988	7.3605	13.6181	11.185	18.1688	16.76	35.1211	1193	1728	2607	54.8	13	91	120	0.02658	3743	3186	4423	90.2	2.43	1.97	2.13
La2IrNiO6	La	Ir	Ni	O	0	-2.56148	1.172	0.765	0.83	1.26	1.1	2.2	1.91	3.44	138.905	192.217	58.6934	15.9994	0.557546	1.56436	1.15716	1.46111	57	77	28	8	5.5769	8.96702	7.63988	13.6181	11.185	17	18.1688	35.1211	1193	2739	1728	54.8	13	150	91	0.02658	3743	4701	3186	90.2	2.43	2.13	1.97
La2MnTiO6	La	Mn	Ti	O	2.2132	-3.46318	1.172	0.67	0.745	1.26	1.1	1.55	1.54	3.44	138.905	54.938	47.867	15.9994	0.557546	-0.52	0.075545	1.46111	57	25	22	8	5.5769	7.43404	6.82812	13.6181	11.185	15.64	13.5755	35.1211	1193	1519	1941	54.8	13	7.8	22	0.02658	3743	2334	3560	90.2	2.43	2.05	2.11
La2CuRhO6	La	Cu	Rh	O	0	-2.49133	1.172	0.87	0.805	1.26	1.1	1.9	2.28	3.44	138.905	63.546	102.906	15.9994	0.557546	1.23578	1.14289	1.46111	57	29	45	8	5.5769	7.72638	7.4589	13.6181	11.185	20.2924	18.08	35.1211	1193	1357.77	2237	54.8	13	400	150	0.02658	3743	3200	3968	90.2	2.43	1.96	2.1
La2MgRhO6	La	Mg	Rh	O	0	-2.94059	1.172	0.86	0.805	1.26	1.1	1.31	2.28	3.44	138.905	24.305	102.906	15.9994	0.557546	-0.42	1.14289	1.46111	57	12	45	8	5.5769	7.64624	7.4589	13.6181	11.185	15.0353	18.08	35.1211	1193	923	2237	54.8	13	160	150	0.02658	3743	1363	3968	90.2	2.43	1.73	2.1
La2LiRuO6	La	Li	Ru	O	0.1881	-2.85975	1.172	0.9	0.76	1.26	1.1	0.98	2.2	3.44	138.905	6.941	101.07	15.9994	0.557546	0.618049	1.04638	1.46111	57	3	44	8	5.5769	5.39171	7.3605	13.6181	11.185	75.6401	16.76	35.1211	1193	453.69	2607	54.8	13	85	120	0.02658	3743	1615	4423	90.2	2.43	1.82	2.13
La2MgTiO6	La	Mg	Ti	O	3.0942	-3.66869	1.172	0.86	0.745	1.26	1.1	1.31	1.54	3.44	138.905	24.305	47.867	15.9994	0.557546	-0.42	0.075545	1.46111	57	12	22	8	5.5769	7.64624	6.82812	13.6181	11.185	15.0353	13.5755	35.1211	1193	923	1941	54.8	13	160	22	0.02658	3743	1363	3560	90.2	2.43	1.73	2.11
La2IrLiO6	La	Ir	Li	O	0	-2.77235	1.172	0.765	0.9	1.26	1.1	2.2	0.98	3.44	138.905	192.217	6.941	15.9994	0.557546	1.56436	0.618049	1.46111	57	77	3	8	5.5769	8.96702	5.39171	13.6181	11.185	17	75.6401	35.1211	1193	2739	453.69	54.8	13	150	85	0.02658	3743	4701	1615	90.2	2.43	2.13	1.82
La2CuTiO6	La	Cu	Ti	O	0	-3.19043	1.172	0.87	0.745	1.26	1.1	1.9	1.54	3.44	138.905	63.546	47.867	15.9994	0.557546	1.23578	0.075545	1.46111	57	29	22	8	5.5769	7.72638	6.82812	13.6181	11.185	20.2924	13.5755	35.1211	1193	1357.77	1941	54.8	13	400	22	0.02658	3743	3200	3560	90.2	2.43	1.96	2.11
La2CuIrO6	La	Cu	Ir	O	0	-2.48568	1.172	0.87	0.765	1.26	1.1	1.9	2.2	3.44	138.905	63.546	192.217	15.9994	0.557546	1.23578	1.56436	1.46111	57	29	77	8	5.5769	7.72638	8.96702	13.6181	11.185	20.2924	17	35.1211	1193	1357.77	2739	54.8	13	400	150	0.02658	3743	3200	4701	90.2	2.43	1.96	2.13
La2RhZnO6	La	Rh	Zn	O	0	-2.66041	1.172	0.805	0.88	1.26	1.1	2.28	1.65	3.44	138.905	102.906	65.409	15.9994	0.557546	1.14289	-0.62	1.46111	57	45	30	8	5.5769	7.4589	9.3942	13.6181	11.185	18.08	17.9644	35.1211	1193	2237	692.68	54.8	13	150	120	0.02658	3743	3968	1180	90.2	2.43	2.1	2.01
La2LiReO6	La	Li	Re	O	0	-3.01517	1.172	0.9	0.67	1.26	1.1	0.98	1.9	3.44	138.905	6.941	186.207	15.9994	0.557546	0.618049	0.0603966	1.46111	57	3	75	8	5.5769	5.39171	7.83352	13.6181	11.185	75.6401	16.6	35.1211	1193	453.69	3459	54.8	13	85	48	0.02658	3743	1615	5869	90.2	2.43	1.82	2.16
La2TiZnO6	La	Ti	Zn	O	3.0304	-3.37908	1.172	0.745	0.88	1.26	1.1	1.54	1.65	3.44	138.905	47.867	65.409	15.9994	0.557546	0.075545	-0.62	1.46111	57	22	30	8	5.5769	6.82812	9.3942	13.6181	11.185	13.5755	17.9644	35.1211	1193	1941	692.68	54.8	13	22	120	0.02658	3743	3560	1180	90.2	2.43	2.11	2.01
La2IrMgO6	La	Ir	Mg	O	0	-2.93732	1.172	0.765	0.86	1.26	1.1	2.2	1.31	3.44	138.905	192.217	24.305	15.9994	0.557546	1.56436	-0.42	1.46111	57	77	12	8	5.5769	8.96702	7.64624	13.6181	11.185	17	15.0353	35.1211	1193	2739	923	54.8	13	150	160	0.02658	3743	4701	1363	90.2	2.43	2.13	1.73
La2CoTiO6	La	Co	Ti	O	0.5484	-3.32153	1.172	0.75	0.745	1.26	1.1	1.88	1.54	3.44	138.905	58.9332	47.867	15.9994	0.557546	0.662265	0.075545	1.46111	57	27	22	8	5.5769	7.88101	6.82812	13.6181	11.185	17.0844	13.5755	35.1211	1193	1768	1941	54.8	13	100	22	0.02658	3743	3200	3560	90.2	2.43	2	2.11
La2LiSbO6	La	Li	Sb	O	3.7234	-3.05689	1.172	0.9	0.76	1.26	1.1	0.98	2.05	3.44	138.905	6.941	121.76	15.9994	0.557546	0.618049	1.0474	1.46111	57	3	51	8	5.5769	5.39171	8.60839	13.6181	11.185	75.6401	16.626	35.1211	1193	453.69	903.78	54.8	13	85	24	0.02658	3743	1615	1860	90.2	2.43	1.82	2.06
La2FeVO6	La	Fe	V	O	0	-3.06122	1.172	0.785	0.68	1.26	1.1	1.83	1.63	3.44	138.905	55.845	50.9415	15.9994	0.557546	0.153236	0.527662	1.46111	57	26	23	8	5.5769	7.90247	6.74619	13.6181	11.185	16.1992	14.634	35.1211	1193	1811	2183	54.8	13	80	31	0.02658	3743	3134	3680	90.2	2.43	2.04	2.07
La2IrZnO6	La	Ir	Zn	O	0	-2.65119	1.172	0.765	0.88	1.26	1.1	2.2	1.65	3.44	138.905	192.217	65.409	15.9994	0.557546	1.56436	-0.62	1.46111	57	77	30	8	5.5769	8.96702	9.3942	13.6181	11.185	17	17.9644	35.1211	1193	2739	692.68	54.8	13	150	120	0.02658	3743	4701	1180	90.2	2.43	2.13	2.01
La2CoRuO6	La	Co	Ru	O	0	-2.64506	1.172	0.75	0.76	1.26	1.1	1.88	2.2	3.44	138.905	58.9332	101.07	15.9994	0.557546	0.662265	1.04638	1.46111	57	27	44	8	5.5769	7.88101	7.3605	13.6181	11.185	17.0844	16.76	35.1211	1193	1768	2607	54.8	13	100	120	0.02658	3743	3200	4423	90.2	2.43	2	2.13
La2CoIrO6	La	Co	Ir	O	0	-2.52809	1.172	0.75	0.765	1.26	1.1	1.88	2.2	3.44	138.905	58.9332	192.217	15.9994	0.557546	0.662265	1.56436	1.46111	57	27	77	8	5.5769	7.88101	8.96702	13.6181	11.185	17.0844	17	35.1211	1193	1768	2739	54.8	13	100	150	0.02658	3743	3200	4701	90.2	2.43	2	2.13
La2LiMoO6	La	Li	Mo	O	1.5043	-3.0628	1.172	0.9	0.73	1.26	1.1	0.98	2.16	3.44	138.905	6.941	95.94	15.9994	0.557546	0.618049	0.74733	1.46111	57	3	42	8	5.5769	5.39171	7.09243	13.6181	11.185	75.6401	16.16	35.1211	1193	453.69	2896	54.8	13	85	139	0.02658	3743	1615	4912	90.2	2.43	1.82	2.17
La2MgSnO6	La	Mg	Sn	O	3.8529	-3.21978	1.172	0.86	0.83	1.26	1.1	1.31	1.96	3.44	138.905	24.305	118.71	15.9994	0.557546	-0.42	1.11207	1.46111	57	12	50	8	5.5769	7.64624	7.34392	13.6181	11.185	15.0353	14.6331	35.1211	1193	923	505.08	54.8	13	160	67	0.02658	3743	1363	2875	90.2	2.43	1.73	2.17
La2NiZrO6	La	Ni	Zr	O	1.9201	-3.14186	1.172	0.83	0.86	1.26	1.1	1.91	1.33	3.44	138.905	58.6934	91.224	15.9994	0.557546	1.15716	0.433289	1.46111	57	28	40	8	5.5769	7.63988	6.63413	13.6181	11.185	18.1688	13.13	35.1211	1193	1728	2128	54.8	13	91	23	0.02658	3743	3186	4682	90.2	2.43	1.97	2.23
La2CuSnO6	La	Cu	Sn	O	0	-2.77099	1.172	0.87	0.83	1.26	1.1	1.9	1.96	3.44	138.905	63.546	118.71	15.9994	0.557546	1.23578	1.11207	1.46111	57	29	50	8	5.5769	7.72638	7.34392	13.6181	11.185	20.2924	14.6331	35.1211	1193	1357.77	505.08	54.8	13	400	67	0.02658	3743	3200	2875	90.2	2.43	1.96	2.17
La2MnRhO6	La	Mn	Rh	O	0.3777	-2.76006	1.172	0.67	0.805	1.26	1.1	1.55	2.28	3.44	138.905	54.938	102.906	15.9994	0.557546	-0.52	1.14289	1.46111	57	25	45	8	5.5769	7.43404	7.4589	13.6181	11.185	15.64	18.08	35.1211	1193	1519	2237	54.8	13	7.8	150	0.02658	3743	2334	3968	90.2	2.43	2.05	2.1
La2MgZrO6	La	Mg	Zr	O	2.9647	-3.5104	1.172	0.86	0.86	1.26	1.1	1.31	1.33	3.44	138.905	24.305	91.224	15.9994	0.557546	-0.42	0.433289	1.46111	57	12	40	8	5.5769	7.64624	6.63413	13.6181	11.185	15.0353	13.13	35.1211	1193	923	2128	54.8	13	160	23	0.02658	3743	1363	4682	90.2	2.43	1.73	2.23
La2CuZrO6	La	Cu	Zr	O	0	-3.2571	1.172	0.87	0.86	1.26	1.1	1.9	1.33	3.44	138.905	63.546	91.224	15.9994	0.557546	1.23578	0.433289	1.46111	57	29	40	8	5.5769	7.72638	6.63413	13.6181	11.185	20.2924	13.13	35.1211	1193	1357.77	2128	54.8	13	400	23	0.02658	3743	3200	4682	90.2	2.43	1.96	2.23
La2MnRuO6	La	Mn	Ru	O	0	-2.77451	1.172	0.67	0.76	1.26	1.1	1.55	2.2	3.44	138.905	54.938	101.07	15.9994	0.557546	-0.52	1.04638	1.46111	57	25	44	8	5.5769	7.43404	7.3605	13.6181	11.185	15.64	16.76	35.1211	1193	1519	2607	54.8	13	7.8	120	0.02658	3743	2334	4423	90.2	2.43	2.05	2.13
Nd2IrLiO6	Nd	Ir	Li	O	0	-2.71473	1.123	0.765	0.9	1.26	1.14	2.2	0.98	3.44	144.242	192.217	6.941	15.9994	0.0974933	1.56436	0.618049	1.46111	60	77	3	8	5.525	8.96702	5.39171	13.6181	10.783	17	75.6401	35.1211	1297	2739	453.69	54.8	17	150	85	0.02658	3373	4701	1615	90.2	2.39	2.13	1.82
Nd2CuTiO6	Nd	Cu	Ti	O	0	-3.01134	1.123	0.87	0.745	1.26	1.14	1.9	1.54	3.44	144.242	63.546	47.867	15.9994	0.0974933	1.23578	0.075545	1.46111	60	29	22	8	5.525	7.72638	6.82812	13.6181	10.783	20.2924	13.5755	35.1211	1297	1357.77	1941	54.8	17	400	22	0.02658	3373	3200	3560	90.2	2.39	1.96	2.11
Nd2IrMgO6	Nd	Ir	Mg	O	0	-2.88147	1.123	0.765	0.86	1.26	1.14	2.2	1.31	3.44	144.242	192.217	24.305	15.9994	0.0974933	1.56436	-0.42	1.46111	60	77	12	8	5.525	8.96702	7.64624	13.6181	10.783	17	15.0353	35.1211	1297	2739	923	54.8	17	150	160	0.02658	3373	4701	1363	90.2	2.39	2.13	1.73
Sm2IrLiO6	Sm	Ir	Li	O	0	-2.73954	1.098	0.765	0.9	1.26	1.17	2.2	0.98	3.44	150.36	192.217	6.941	15.9994	0.162	1.56436	0.618049	1.46111	62	77	3	8	5.64371	8.96702	5.39171	13.6181	11.078	17	75.6401	35.1211	1345	2739	453.69	54.8	13	150	85	0.02658	2076	4701	1615	90.2	2.36	2.13	1.82
Sm2CuTiO6	Sm	Cu	Ti	O	0	-3.04277	1.098	0.87	0.745	1.26	1.17	1.9	1.54	3.44	150.36	63.546	47.867	15.9994	0.162	1.23578	0.075545	1.46111	62	29	22	8	5.64371	7.72638	6.82812	13.6181	11.078	20.2924	13.5755	35.1211	1345	1357.77	1941	54.8	13	400	22	0.02658	2076	3200	3560	90.2	2.36	1.96	2.11
Sm2IrMgO6	Sm	Ir	Mg	O	0	-2.90874	1.098	0.765	0.86	1.26	1.17	2.2	1.31	3.44	150.36	192.217	24.305	15.9994	0.162	1.56436	-0.42	1.46111	62	77	12	8	5.64371	8.96702	7.64624	13.6181	11.078	17	15.0353	35.1211	1345	2739	923	54.8	13	150	160	0.02658	2076	4701	1363	90.2	2.36	2.13	1.73
Nd2CuSnO6	Nd	Cu	Sn	O	0	-2.71884	1.123	0.87	0.83	1.26	1.14	1.9	1.96	3.44	144.242	63.546	118.71	15.9994	0.0974933	1.23578	1.11207	1.46111	60	29	50	8	5.525	7.72638	7.34392	13.6181	10.783	20.2924	14.6331	35.1211	1297	1357.77	505.08	54.8	17	400	67	0.02658	3373	3200	2875	90.2	2.39	1.96	2.17
La2NaRuO6	La	Na	Ru	O	0.4775	-2.78961	1.172	1.16	0.76	1.26	1.1	0.93	2.2	3.44	138.905	22.9898	101.07	15.9994	0.557546	0.547926	1.04638	1.46111	57	11	44	8	5.5769	5.13908	7.3605	13.6181	11.185	47.2864	16.76	35.1211	1193	370.87	2607	54.8	13	140	120	0.02658	3743	1156	4423	90.2	2.43	2.27	2.13
La2IrNaO6	La	Ir	Na	O	0	-2.69901	1.172	0.765	1.16	1.26	1.1	2.2	0.93	3.44	138.905	192.217	22.9898	15.9994	0.557546	1.56436	0.547926	1.46111	57	77	11	8	5.5769	8.96702	5.13908	13.6181	11.185	17	47.2864	35.1211	1193	2739	370.87	54.8	13	150	140	0.02658	3743	4701	1156	90.2	2.43	2.13	2.27
Ho2MnNiO6	Ho	Mn	Ni	O	1.8696	-2.85824	1.041	0.67	0.83	1.26	1.23	1.55	1.91	3.44	164.93	54.938	58.6934	15.9994	0.338	-0.52	1.15716	1.46111	67	25	28	8	6.0215	7.43404	7.63988	13.6181	11.781	15.64	18.1688	35.1211	1734	1519	1728	54.8	16	7.8	91	0.02658	2993	2334	3186	90.2	2.3	2.05	1.97
Pr2LiRuO6	Pr	Li	Ru	O	0.3015	-2.78393	1.13	0.9	0.76	1.26	1.13	0.98	2.2	3.44	140.908	6.941	101.07	15.9994	0.109235	0.618049	1.04638	1.46111	59	3	44	8	5.4702	5.39171	7.3605	13.6181	10.631	75.6401	16.76	35.1211	1208	453.69	2607	54.8	13	85	120	0.02658	3563	1615	4423	90.2	2.4	1.82	2.13
La2CaTiO6	La	Ca	Ti	O	3.1705	-3.67905	1.172	1.14	0.745	1.26	1.1	1	1.54	3.44	138.905	40.078	47.867	15.9994	0.557546	0.024551	0.075545	1.46111	57	20	22	8	5.5769	6.11316	6.82812	13.6181	11.185	11.8717	13.5755	35.1211	1193	1115	1941	54.8	13	200	22	0.02658	3743	1757	3560	90.2	2.43	2.31	2.11
Pr2IrLiO6	Pr	Ir	Li	O	0	-2.69679	1.13	0.765	0.9	1.26	1.13	2.2	0.98	3.44	140.908	192.217	6.941	15.9994	0.109235	1.56436	0.618049	1.46111	59	77	3	8	5.4702	8.96702	5.39171	13.6181	10.631	17	75.6401	35.1211	1208	2739	453.69	54.8	13	150	85	0.02658	3563	4701	1615	90.2	2.4	2.13	1.82
Gd2MnNiO6	Gd	Mn	Ni	O	0	-2.79884	1.075	0.67	0.83	1.26	1.2	1.55	1.91	3.44	157.25	54.938	58.6934	15.9994	0.137	-0.52	1.15716	1.46111	64	25	28	8	6.1498	7.43404	7.63988	13.6181	12.076	15.64	18.1688	35.1211	1585	1519	1728	54.8	11	7.8	91	0.02658	3523	2334	3186	90.2	2.34	2.05	1.97
Pr2IrMgO6	Pr	Ir	Mg	O	0	-2.86298	1.13	0.765	0.86	1.26	1.13	2.2	1.31	3.44	140.908	192.217	24.305	15.9994	0.109235	1.56436	-0.42	1.46111	59	77	12	8	5.4702	8.96702	7.64624	13.6181	10.631	17	15.0353	35.1211	1208	2739	923	54.8	13	150	160	0.02658	3563	4701	1363	90.2	2.4	2.13	1.73
Pr2CoRuO6	Pr	Co	Ru	O	0	-2.45419	1.13	0.75	0.76	1.26	1.13	1.88	2.2	3.44	140.908	58.9332	101.07	15.9994	0.109235	0.662265	1.04638	1.46111	59	27	44	8	5.4702	7.88101	7.3605	13.6181	10.631	17.0844	16.76	35.1211	1208	1768	2607	54.8	13	100	120	0.02658	3563	3200	4423	90.2	2.4	2	2.13
Y2MnNiO6	Y	Mn	Ni	O	0	-2.82036	1.04	0.67	0.83	1.26	1.22	1.55	1.91	3.44	88.9059	54.938	58.6934	15.9994	0.30712	-0.52	1.15716	1.46111	39	25	28	8	6.21726	7.43404	7.63988	13.6181	12.2236	15.64	18.1688	35.1211	1799	1519	1728	54.8	17	7.8	91	0.02658	3609	2334	3186	90.2	2.32	2.05	1.97
Gd2CoMnO6	Gd	Co	Mn	O	0.0115	-2.80795	1.075	0.75	0.67	1.26	1.2	1.88	1.55	3.44	157.25	58.9332	54.938	15.9994	0.137	0.662265	-0.52	1.46111	64	27	25	8	6.1498	7.88101	7.43404	13.6181	12.076	17.0844	15.64	35.1211	1585	1768	1519	54.8	11	100	7.8	0.02658	3523	3200	2334	90.2	2.34	2	2.05
Ho2NiRuO6	Ho	Ni	Ru	O	0	-2.65351	1.041	0.83	0.76	1.26	1.23	1.91	2.2	3.44	164.93	58.6934	101.07	15.9994	0.338	1.15716	1.04638	1.46111	67	28	44	8	6.0215	7.63988	7.3605	13.6181	11.781	18.1688	16.76	35.1211	1734	1728	2607	54.8	16	91	120	0.02658	2993	3186	4423	90.2	2.3	1.97	2.13
Eu2IrLiO6	Eu	Ir	Li	O	0	-2.42358	1.087	0.765	0.9	1.26	1.2	2.2	0.98	3.44	151.964	192.217	6.941	15.9994	0.11613	1.56436	0.618049	1.46111	63	77	3	8	5.67038	8.96702	5.39171	13.6181	11.24	17	75.6401	35.1211	1099	2739	453.69	54.8	14	150	85	0.02658	1800	4701	1615	90.2	2.35	2.13	1.82
Gd2NiRuO6	Gd	Ni	Ru	O	0	-2.61064	1.075	0.83	0.76	1.26	1.2	1.91	2.2	3.44	157.25	58.6934	101.07	15.9994	0.137	1.15716	1.04638	1.46111	64	28	44	8	6.1498	7.63988	7.3605	13.6181	12.076	18.1688	16.76	35.1211	1585	1728	2607	54.8	11	91	120	0.02658	3523	3186	4423	90.2	2.34	1.97	2.13
Y2CrMnO6	Y	Cr	Mn	O	0.9221	-3.07389	1.04	0.755	0.67	1.26	1.22	1.66	1.55	3.44	88.9059	51.9961	54.938	15.9994	0.30712	0.675841	-0.52	1.46111	39	24	25	8	6.21726	6.76651	7.43404	13.6181	12.2236	16.4863	15.64	35.1211	1799	2180	1519	54.8	17	94	7.8	0.02658	3609	2944	2334	90.2	2.32	2.06	2.05
Eu2CuTiO6	Eu	Cu	Ti	O	0	-2.82005	1.087	0.87	0.745	1.26	1.2	1.9	1.54	3.44	151.964	63.546	47.867	15.9994	0.11613	1.23578	0.075545	1.46111	63	29	22	8	5.67038	7.72638	6.82812	13.6181	11.24	20.2924	13.5755	35.1211	1099	1357.77	1941	54.8	14	400	22	0.02658	1800	3200	3560	90.2	2.35	1.96	2.11
Pr2MnRhO6	Pr	Mn	Rh	O	0.3692	-2.68877	1.13	0.67	0.805	1.26	1.13	1.55	2.28	3.44	140.908	54.938	102.906	15.9994	0.109235	-0.52	1.14289	1.46111	59	25	45	8	5.4702	7.43404	7.4589	13.6181	10.631	15.64	18.08	35.1211	1208	1519	2237	54.8	13	7.8	150	0.02658	3563	2334	3968	90.2	2.4	2.05	2.1
Eu2IrMgO6	Eu	Ir	Mg	O	0	-2.62461	1.087	0.765	0.86	1.26	1.2	2.2	1.31	3.44	151.964	192.217	24.305	15.9994	0.11613	1.56436	-0.42	1.46111	63	77	12	8	5.67038	8.96702	7.64624	13.6181	11.24	17	15.0353	35.1211	1099	2739	923	54.8	14	150	160	0.02658	1800	4701	1363	90.2	2.35	2.13	1.73
Gd2LiRuO6	Gd	Li	Ru	O	0.1637	-2.78983	1.075	0.9	0.76	1.26	1.2	0.98	2.2	3.44	157.25	6.941	101.07	15.9994	0.137	0.618049	1.04638	1.46111	64	3	44	8	6.1498	5.39171	7.3605	13.6181	12.076	75.6401	16.76	35.1211	1585	453.69	2607	54.8	11	85	120	0.02658	3523	1615	4423	90.2	2.34	1.82	2.13
Y2CoMnO6	Y	Co	Mn	O	0	-2.83204	1.04	0.75	0.67	1.26	1.22	1.88	1.55	3.44	88.9059	58.9332	54.938	15.9994	0.30712	0.662265	-0.52	1.46111	39	27	25	8	6.21726	7.88101	7.43404	13.6181	12.2236	17.0844	15.64	35.1211	1799	1768	1519	54.8	17	100	7.8	0.02658	3609	3200	2334	90.2	2.32	2	2.05
Gd2CuTiO6	Gd	Cu	Ti	O	0	-3.16577	1.075	0.87	0.745	1.26	1.2	1.9	1.54	3.44	157.25	63.546	47.867	15.9994	0.137	1.23578	0.075545	1.46111	64	29	22	8	6.1498	7.72638	6.82812	13.6181	12.076	20.2924	13.5755	35.1211	1585	1357.77	1941	54.8	11	400	22	0.02658	3523	3200	3560	90.2	2.34	1.96	2.11
La2CaZrO6	La	Ca	Zr	O	2.2496	-3.2924	1.172	1.14	0.86	1.26	1.1	1	1.33	3.44	138.905	40.078	91.224	15.9994	0.557546	0.024551	0.433289	1.46111	57	20	40	8	5.5769	6.11316	6.63413	13.6181	11.185	11.8717	13.13	35.1211	1193	1115	2128	54.8	13	200	23	0.02658	3743	1757	4682	90.2	2.43	2.31	2.23
Tb2LiRuO6	Tb	Li	Ru	O	0.3348	-2.86238	1.063	0.9	0.76	1.26	1.1	0.98	2.2	3.44	158.925	6.941	101.07	15.9994	0.131318	0.618049	1.04638	1.46111	65	3	44	8	5.8638	5.39171	7.3605	13.6181	11.513	75.6401	16.76	35.1211	1629	453.69	2607	54.8	11	85	120	0.02658	3503	1615	4423	90.2	2.33	1.82	2.13
Gd2IrMgO6	Gd	Ir	Mg	O	0	-2.91063	1.075	0.765	0.86	1.26	1.2	2.2	1.31	3.44	157.25	192.217	24.305	15.9994	0.137	1.56436	-0.42	1.46111	64	77	12	8	6.1498	8.96702	7.64624	13.6181	12.076	17	15.0353	35.1211	1585	2739	923	54.8	11	150	160	0.02658	3523	4701	1363	90.2	2.34	2.13	1.73
Gd2TiZnO6	Gd	Ti	Zn	O	2.7632	-3.36698	1.075	0.745	0.88	1.26	1.2	1.54	1.65	3.44	157.25	47.867	65.409	15.9994	0.137	0.075545	-0.62	1.46111	64	22	30	8	6.1498	6.82812	9.3942	13.6181	12.076	13.5755	17.9644	35.1211	1585	1941	692.68	54.8	11	22	120	0.02658	3523	3560	1180	90.2	2.34	2.11	2.01
Nd2IrNaO6	Nd	Ir	Na	O	0	-2.61872	1.123	0.765	1.16	1.26	1.14	2.2	0.93	3.44	144.242	192.217	22.9898	15.9994	0.0974933	1.56436	0.547926	1.46111	60	77	11	8	5.525	8.96702	5.13908	13.6181	10.783	17	47.2864	35.1211	1297	2739	370.87	54.8	17	150	140	0.02658	3373	4701	1156	90.2	2.39	2.13	2.27
Y2NiRuO6	Y	Ni	Ru	O	0	-2.62318	1.04	0.83	0.76	1.26	1.22	1.91	2.2	3.44	88.9059	58.6934	101.07	15.9994	0.30712	1.15716	1.04638	1.46111	39	28	44	8	6.21726	7.63988	7.3605	13.6181	12.2236	18.1688	16.76	35.1211	1799	1728	2607	54.8	17	91	120	0.02658	3609	3186	4423	90.2	2.32	1.97	2.13
Er2NiRuO6	Er	Ni	Ru	O	0	-2.66996	1.03	0.83	0.76	1.26	1.24	1.91	2.2	3.44	167.259	58.6934	101.07	15.9994	0.312	1.15716	1.04638	1.46111	68	28	44	8	6.1077	7.63988	7.3605	13.6181	11.916	18.1688	16.76	35.1211	1802	1728	2607	54.8	15	91	120	0.02658	3141	3186	4423	90.2	2.29	1.97	2.13
Bi2CdGeO6	Bi	Cd	Ge	O	2.1388	-1.788	1.17	1.09	0.67	1.26	2.02	1.69	2.01	3.44	208.98	112.411	72.64	15.9994	0.942362	-0.72	1.23268	1.46111	83	48	32	8	7.28552	8.99382	7.89944	13.6181	16.703	16.9083	15.9346	35.1211	544.4	594.22	1211.4	54.8	8	97	60	0.02658	1837	1040	3093	90.2	2.07	2.18	2.11
Lu2CoMnO6	Lu	Co	Mn	O	0	-2.87472	1.001	0.75	0.67	1.26	1.27	1.88	1.55	3.44	174.967	58.9332	54.938	15.9994	0.23887	0.662265	-0.52	1.46111	71	27	25	8	5.42587	7.88101	7.43404	13.6181	14.13	17.0844	15.64	35.1211	1925	1768	1519	54.8	16	100	7.8	0.02658	3675	3200	2334	90.2	2.24	2	2.05
Sm2IrNaO6	Sm	Ir	Na	O	0	-2.65559	1.098	0.765	1.16	1.26	1.17	2.2	0.93	3.44	150.36	192.217	22.9898	15.9994	0.162	1.56436	0.547926	1.46111	62	77	11	8	5.64371	8.96702	5.13908	13.6181	11.078	17	47.2864	35.1211	1345	2739	370.87	54.8	13	150	140	0.02658	2076	4701	1156	90.2	2.36	2.13	2.27
Cs2ErNaF6	Cs	Er	Na	F	6.8647	-3.60718	1.81	1.03	1.16	1.19	0.79	1.24	0.93	3.98	132.905	167.259	22.9898	18.9984	0.47163	0.312	0.547926	3.40119	55	68	11	9	3.89391	6.1077	5.13908	17.4228	23.1575	11.916	47.2864	34.9708	301.59	1802	370.87	53.53	36	15	140	0.0277	944	3141	1156	85.03	3.43	2.29	2.27
Cs2NaYF6	Cs	Na	Y	F	6.8639	-3.57671	1.81	1.16	1.04	1.19	0.79	0.93	1.22	3.98	132.905	22.9898	88.9059	18.9984	0.47163	0.547926	0.30712	3.40119	55	11	39	9	3.89391	5.13908	6.21726	17.4228	23.1575	47.2864	12.2236	34.9708	301.59	370.87	1799	53.53	36	140	17	0.0277	944	1156	3609	85.03	3.43	2.27	2.32
Cs2NaSmF6	Cs	Na	Sm	F	6.9248	-3.55309	1.81	1.16	1.098	1.19	0.79	0.93	1.17	3.98	132.905	22.9898	150.36	18.9984	0.47163	0.547926	0.162	3.40119	55	11	62	9	3.89391	5.13908	5.64371	17.4228	23.1575	47.2864	11.078	34.9708	301.59	370.87	1345	53.53	36	140	13	0.0277	944	1156	2076	85.03	3.43	2.27	2.36
Cs2CeNaF6	Cs	Ce	Na	F	6.3611	-3.51644	1.81	1.01	1.16	1.19	0.79	1.12	0.93	3.98	132.905	140.116	22.9898	18.9984	0.47163	0.572	0.547926	3.40119	55	58	11	9	3.89391	5.5386	5.13908	17.4228	23.1575	10.956	47.2864	34.9708	301.59	1068	370.87	53.53	36	11	140	0.0277	944	3633	1156	85.03	3.43	2.42	2.27
Cs2NaScF6	Cs	Na	Sc	F	6.8066	-3.56404	1.81	1.16	0.885	1.19	0.79	0.93	1.36	3.98	132.905	22.9898	44.9559	18.9984	0.47163	0.547926	0.1882	3.40119	55	11	21	9	3.89391	5.13908	6.56149	17.4228	23.1575	47.2864	12.7998	34.9708	301.59	370.87	1814	53.53	36	140	16	0.0277	944	1156	3103	85.03	3.43	2.27	2.15
Cs2CoNaF6	Cs	Co	Na	F	0.9021	-2.70903	1.81	0.75	1.16	1.19	0.79	1.88	0.93	3.98	132.905	58.9332	22.9898	18.9984	0.47163	0.662265	0.547926	3.40119	55	27	11	9	3.89391	7.88101	5.13908	17.4228	23.1575	17.0844	47.2864	34.9708	301.59	1768	370.87	53.53	36	100	140	0.0277	944	3200	1156	85.03	3.43	2	2.27
Cs2NaNiF6	Cs	Na	Ni	F	0	-2.57714	1.81	1.16	0.83	1.19	0.79	0.93	1.91	3.98	132.905	22.9898	58.6934	18.9984	0.47163	0.547926	1.15716	3.40119	55	11	28	9	3.89391	5.13908	7.63988	17.4228	23.1575	47.2864	18.1688	34.9708	301.59	370.87	1728	53.53	36	140	91	0.0277	944	1156	3186	85.03	3.43	2.27	1.97
Rb2NaScF6	Rb	Na	Sc	F	6.9076	-3.57582	1.66	1.16	0.885	1.19	0.82	0.93	1.36	3.98	85.4678	22.9898	44.9559	18.9984	0.485916	0.547926	0.1882	3.40119	37	11	21	9	4.17713	5.13908	6.56149	17.4228	27.2895	47.2864	12.7998	34.9708	312.46	370.87	1814	53.53	58	140	16	0.0277	961	1156	3103	85.03	3.03	2.27	2.15
Rb2AgAlF6	Rb	Ag	Al	F	3.2492	-3.05359	1.66	1.29	0.675	1.19	0.82	1.93	1.61	3.98	85.4678	107.868	26.9815	18.9984	0.485916	1.30447	0.432835	3.40119	37	47	13	9	4.17713	7.57623	5.98577	17.4228	27.2895	21.4844	18.8285	34.9708	312.46	1234.93	933.47	53.53	58	430	235	0.0277	961	2435	2792	85.03	3.03	2.11	1.84
Rb2FeNaF6	Rb	Fe	Na	F	4.1186	-2.94917	1.66	0.785	1.16	1.19	0.82	1.83	0.93	3.98	85.4678	55.845	22.9898	18.9984	0.485916	0.153236	0.547926	3.40119	37	26	11	9	4.17713	7.90247	5.13908	17.4228	27.2895	16.1992	47.2864	34.9708	312.46	1811	370.87	53.53	58	80	140	0.0277	961	3134	1156	85.03	3.03	2.04	2.27
Rb2NaVF6	Rb	Na	V	F	0	-3.16752	1.66	1.16	0.68	1.19	0.82	0.93	1.63	3.98	85.4678	22.9898	50.9415	18.9984	0.485916	0.547926	0.527662	3.40119	37	11	23	9	4.17713	5.13908	6.74619	17.4228	27.2895	47.2864	14.634	34.9708	312.46	370.87	2183	53.53	58	140	31	0.0277	961	1156	3680	85.03	3.03	2.27	2.07
Rb2GaNaF6	Rb	Ga	Na	F	5.9026	-3.07756	1.66	0.76	1.16	1.19	0.82	1.81	0.93	3.98	85.4678	69.723	22.9898	18.9984	0.485916	0.301201	0.547926	3.40119	37	31	11	9	4.17713	5.9993	5.13908	17.4228	27.2895	20.5151	47.2864	34.9708	312.46	302.91	370.87	53.53	58	29	140	0.0277	961	2477	1156	85.03	3.03	1.87	2.27
Rb2ErNaF6	Rb	Er	Na	F	6.4981	-3.60399	1.66	1.03	1.16	1.19	0.82	1.24	0.93	3.98	85.4678	167.259	22.9898	18.9984	0.485916	0.312	0.547926	3.40119	37	68	11	9	4.17713	6.1077	5.13908	17.4228	27.2895	11.916	47.2864	34.9708	312.46	1802	370.87	53.53	58	15	140	0.0277	961	3141	1156	85.03	3.03	2.29	2.27
Rb2CrNaF6	Rb	Cr	Na	F	4.1608	-3.1178	1.66	0.755	1.16	1.19	0.82	1.66	0.93	3.98	85.4678	51.9961	22.9898	18.9984	0.485916	0.675841	0.547926	3.40119	37	24	11	9	4.17713	6.76651	5.13908	17.4228	27.2895	16.4863	47.2864	34.9708	312.46	2180	370.87	53.53	58	94	140	0.0277	961	2944	1156	85.03	3.03	2.06	2.27
Rb2NaYF6	Rb	Na	Y	F	6.4476	-3.57037	1.66	1.16	1.04	1.19	0.82	0.93	1.22	3.98	85.4678	22.9898	88.9059	18.9984	0.485916	0.547926	0.30712	3.40119	37	11	39	9	4.17713	5.13908	6.21726	17.4228	27.2895	47.2864	12.2236	34.9708	312.46	370.87	1799	53.53	58	140	17	0.0277	961	1156	3609	85.03	3.03	2.27	2.32
Rb2HoNaF6	Rb	Ho	Na	F	6.5279	-3.59615	1.66	1.041	1.16	1.19	0.82	1.23	0.93	3.98	85.4678	164.93	22.9898	18.9984	0.485916	0.338	0.547926	3.40119	37	67	11	9	4.17713	6.0215	5.13908	17.4228	27.2895	11.781	47.2864	34.9708	312.46	1734	370.87	53.53	58	16	140	0.0277	961	2993	1156	85.03	3.03	2.3	2.27
Rb2AgInF6	Rb	Ag	In	F	1.8555	-2.62315	1.66	1.29	0.94	1.19	0.82	1.93	1.78	3.98	85.4678	107.868	114.818	18.9984	0.485916	1.30447	0.383926	3.40119	37	47	49	9	4.17713	7.57623	5.78636	17.4228	27.2895	21.4844	18.8704	34.9708	312.46	1234.93	429.75	53.53	58	430	82	0.0277	961	2435	2345	85.03	3.03	2.11	1.93
Ba2BiCrO6	Ba	Bi	Cr	O	0	-2.31883	1.49	1.17	0.755	1.26	0.89	2.02	1.66	3.44	137.327	208.98	51.9961	15.9994	0.144626	0.942362	0.675841	1.46111	56	83	24	8	5.21166	7.28552	6.76651	13.6181	10.0038	16.703	16.4863	35.1211	1000	544.4	2180	54.8	18	8	94	0.02658	2143	1837	2944	90.2	2.68	2.07	2.06
Ba2TaTmO6	Ba	Ta	Tm	O	3.4065	-3.61009	1.49	0.78	1.02	1.26	0.89	1.5	1.25	3.44	137.327	180.948	168.934	15.9994	0.144626	0.32312	1.02922	1.46111	56	73	69	8	5.21166	7.54957	6.18431	13.6181	10.0038	16.2	12.065	35.1211	1000	3290	1818	54.8	18	57	17	0.02658	2143	5731	2223	90.2	2.68	2.22	2.27
Ba2BiSbO6	Ba	Bi	Sb	O	0	-0.553399	1.49	1.17	0.76	1.26	0.89	2.02	2.05	3.44	137.327	208.98	121.76	15.9994	0.144626	0.942362	1.0474	1.46111	56	83	51	8	5.21166	7.28552	8.60839	13.6181	10.0038	16.703	16.626	35.1211	1000	544.4	903.78	54.8	18	8	24	0.02658	2143	1837	1860	90.2	2.68	2.07	2.06
Ba2NbTmO6	Ba	Nb	Tm	O	2.8502	-3.48985	1.49	0.78	1.02	1.26	0.89	1.6	1.25	3.44	137.327	92.9064	168.934	15.9994	0.144626	0.917407	1.02922	1.46111	56	41	69	8	5.21166	6.75885	6.18431	13.6181	10.0038	14.32	12.065	35.1211	1000	2750	1818	54.8	18	54	17	0.02658	2143	5017	2223	90.2	2.68	2.18	2.27
Ba2EuRuO6	Ba	Eu	Ru	O	0	-2.62126	1.49	1.087	0.76	1.26	0.89	1.2	2.2	3.44	137.327	151.964	101.07	15.9994	0.144626	0.11613	1.04638	1.46111	56	63	44	8	5.21166	5.67038	7.3605	13.6181	10.0038	11.24	16.76	35.1211	1000	1099	2607	54.8	18	14	120	0.02658	2143	1800	4423	90.2	2.68	2.35	2.13
Ba2DySbO6	Ba	Dy	Sb	O	3.4688	-3.08968	1.49	1.052	0.76	1.26	0.89	1.22	2.05	3.44	137.327	162.5	121.76	15.9994	0.144626	0.352	1.0474	1.46111	56	66	51	8	5.21166	5.93905	8.60839	13.6181	10.0038	11.647	16.626	35.1211	1000	1680	903.78	54.8	18	11	24	0.02658	2143	2840	1860	90.2	2.68	2.31	2.06
Ba2MoYO6	Ba	Mo	Y	O	0	-3.01909	1.49	0.73	1.04	1.26	0.89	2.16	1.22	3.44	137.327	95.94	88.9059	15.9994	0.144626	0.74733	0.30712	1.46111	56	42	39	8	5.21166	7.09243	6.21726	13.6181	10.0038	16.16	12.2236	35.1211	1000	2896	1799	54.8	18	139	17	0.02658	2143	4912	3609	90.2	2.68	2.17	2.32
Ba2FeUO6	Ba	Fe	U	O	0.5156	-3.10719	1.49	0.785	0.87	1.26	0.89	1.83	1.38	3.44	137.327	55.845	238.029	15.9994	0.144626	0.153236	0.53	1.46111	56	26	92	8	5.21166	7.90247	6.19405	13.6181	10.0038	16.1992	11.6	35.1211	1000	1811	1405.3	54.8	18	80	27	0.02658	2143	3134	4200	90.2	2.68	2.04	2.41
Ba2TaTlO6	Ba	Ta	Tl	O	2.241	-2.81222	1.49	0.78	1.025	1.26	0.89	1.5	1.62	3.44	137.327	180.948	204.383	15.9994	0.144626	0.32312	0.320053	1.46111	56	73	81	8	5.21166	7.54957	6.10829	13.6181	10.0038	16.2	20.4283	35.1211	1000	3290	577	54.8	18	57	46	0.02658	2143	5731	1746	90.2	2.68	2.22	1.96
Ba2ScUO6	Ba	Sc	U	O	0.8326	-3.67318	1.49	0.885	0.87	1.26	0.89	1.36	1.38	3.44	137.327	44.9559	238.029	15.9994	0.144626	0.1882	0.53	1.46111	56	21	92	8	5.21166	6.56149	6.19405	13.6181	10.0038	12.7998	11.6	35.1211	1000	1814	1405.3	54.8	18	16	27	0.02658	2143	3103	4200	90.2	2.68	2.15	2.41
Ba2ErNbO6	Ba	Er	Nb	O	2.8542	-3.47735	1.49	1.03	0.78	1.26	0.89	1.24	1.6	3.44	137.327	167.259	92.9064	15.9994	0.144626	0.312	0.917407	1.46111	56	68	41	8	5.21166	6.1077	6.75885	13.6181	10.0038	11.916	14.32	35.1211	1000	1802	2750	54.8	18	15	54	0.02658	2143	3141	5017	90.2	2.68	2.29	2.18
Ba2ErTaO6	Ba	Er	Ta	O	3.3934	-3.59799	1.49	1.03	0.78	1.26	0.89	1.24	1.5	3.44	137.327	167.259	180.948	15.9994	0.144626	0.312	0.32312	1.46111	56	68	73	8	5.21166	6.1077	7.54957	13.6181	10.0038	11.916	16.2	35.1211	1000	1802	3290	54.8	18	15	57	0.02658	2143	3141	5731	90.2	2.68	2.29	2.22
Ba2CrUO6	Ba	Cr	U	O	0.9357	-3.2799	1.49	0.755	0.87	1.26	0.89	1.66	1.38	3.44	137.327	51.9961	238.029	15.9994	0.144626	0.675841	0.53	1.46111	56	24	92	8	5.21166	6.76651	6.19405	13.6181	10.0038	16.4863	11.6	35.1211	1000	2180	1405.3	54.8	18	94	27	0.02658	2143	2944	4200	90.2	2.68	2.06	2.41
Ba2HoSbO6	Ba	Ho	Sb	O	3.4155	-3.0973	1.49	1.041	0.76	1.26	0.89	1.23	2.05	3.44	137.327	164.93	121.76	15.9994	0.144626	0.338	1.0474	1.46111	56	67	51	8	5.21166	6.0215	8.60839	13.6181	10.0038	11.781	16.626	35.1211	1000	1734	903.78	54.8	18	16	24	0.02658	2143	2993	1860	90.2	2.68	2.3	2.06
Ba2LuTaO6	Ba	Lu	Ta	O	3.4089	-3.62383	1.49	1.001	0.78	1.26	0.89	1.27	1.5	3.44	137.327	174.967	180.948	15.9994	0.144626	0.23887	0.32312	1.46111	56	71	73	8	5.21166	5.42587	7.54957	13.6181	10.0038	14.13	16.2	35.1211	1000	1925	3290	54.8	18	16	57	0.02658	2143	3675	5731	90.2	2.68	2.24	2.22
Ba2LuNbO6	Ba	Lu	Nb	O	2.8479	-3.50369	1.49	1.001	0.78	1.26	0.89	1.27	1.6	3.44	137.327	174.967	92.9064	15.9994	0.144626	0.23887	0.917407	1.46111	56	71	41	8	5.21166	5.42587	6.75885	13.6181	10.0038	14.13	14.32	35.1211	1000	1925	2750	54.8	18	16	54	0.02658	2143	3675	5017	90.2	2.68	2.24	2.18
Ba2CdReO6	Ba	Cd	Re	O	0	-2.45972	1.49	1.09	0.67	1.26	0.89	1.69	1.9	3.44	137.327	112.411	186.207	15.9994	0.144626	-0.72	0.0603966	1.46111	56	48	75	8	5.21166	8.99382	7.83352	13.6181	10.0038	16.9083	16.6	35.1211	1000	594.22	3459	54.8	18	97	48	0.02658	2143	1040	5869	90.2	2.68	2.18	2.16
Ba2ErMoO6	Ba	Er	Mo	O	0	-3.0539	1.49	1.03	0.73	1.26	0.89	1.24	2.16	3.44	137.327	167.259	95.94	15.9994	0.144626	0.312	0.74733	1.46111	56	68	42	8	5.21166	6.1077	7.09243	13.6181	10.0038	11.916	16.16	35.1211	1000	1802	2896	54.8	18	15	139	0.02658	2143	3141	4912	90.2	2.68	2.29	2.17
Ba2SbYO6	Ba	Sb	Y	O	3.5547	-3.07212	1.49	0.76	1.04	1.26	0.89	2.05	1.22	3.44	137.327	121.76	88.9059	15.9994	0.144626	1.0474	0.30712	1.46111	56	51	39	8	5.21166	8.60839	6.21726	13.6181	10.0038	16.626	12.2236	35.1211	1000	903.78	1799	54.8	18	24	17	0.02658	2143	1860	3609	90.2	2.68	2.06	2.32
Rb2NaSmF6	Rb	Na	Sm	F	6.3067	-3.54029	1.66	1.16	1.098	1.19	0.82	0.93	1.17	3.98	85.4678	22.9898	150.36	18.9984	0.485916	0.547926	0.162	3.40119	37	11	62	9	4.17713	5.13908	5.64371	17.4228	27.2895	47.2864	11.078	34.9708	312.46	370.87	1345	53.53	58	140	13	0.0277	961	1156	2076	85.03	3.03	2.27	2.36
Ba2TaYO6	Ba	Ta	Y	O	3.4639	-3.56486	1.49	0.78	1.04	1.26	0.89	1.5	1.22	3.44	137.327	180.948	88.9059	15.9994	0.144626	0.32312	0.30712	1.46111	56	73	39	8	5.21166	7.54957	6.21726	13.6181	10.0038	16.2	12.2236	35.1211	1000	3290	1799	54.8	18	57	17	0.02658	2143	5731	3609	90.2	2.68	2.22	2.32
Ba2MnPuO6	Ba	Mn	Pu	O	0	-2.96667	1.49	0.67	1	1.26	0.89	1.55	1.28	3.44	137.327	54.938	244	15.9994	0.144626	-0.52	-0.5	1.46111	56	25	94	8	5.21166	7.43404	6.02576	13.6181	10.0038	15.64	11.5	35.1211	1000	1519	912.5	54.8	18	7.8	6	0.02658	2143	2334	3503	90.2	2.68	2.05	2.43
Ba2NbYO6	Ba	Nb	Y	O	2.9072	-3.43802	1.49	0.78	1.04	1.26	0.89	1.6	1.22	3.44	137.327	92.9064	88.9059	15.9994	0.144626	0.917407	0.30712	1.46111	56	41	39	8	5.21166	6.75885	6.21726	13.6181	10.0038	14.32	12.2236	35.1211	1000	2750	1799	54.8	18	54	17	0.02658	2143	5017	3609	90.2	2.68	2.18	2.32
Ba2CdMoO6	Ba	Cd	Mo	O	2.5376	-2.46674	1.49	1.09	0.73	1.26	0.89	1.69	2.16	3.44	137.327	112.411	95.94	15.9994	0.144626	-0.72	0.74733	1.46111	56	48	42	8	5.21166	8.99382	7.09243	13.6181	10.0038	16.9083	16.16	35.1211	1000	594.22	2896	54.8	18	97	139	0.02658	2143	1040	4912	90.2	2.68	2.18	2.17
Ba2InPuO6	Ba	In	Pu	O	0	-2.93503	1.49	0.94	1	1.26	0.89	1.78	1.28	3.44	137.327	114.818	244	15.9994	0.144626	0.383926	-0.5	1.46111	56	49	94	8	5.21166	5.78636	6.02576	13.6181	10.0038	18.8704	11.5	35.1211	1000	429.75	912.5	54.8	18	82	6	0.02658	2143	2345	3503	90.2	2.68	1.93	2.43
Ba2HoTaO6	Ba	Ho	Ta	O	3.3782	-3.58699	1.49	1.041	0.78	1.26	0.89	1.23	1.5	3.44	137.327	164.93	180.948	15.9994	0.144626	0.338	0.32312	1.46111	56	67	73	8	5.21166	6.0215	7.54957	13.6181	10.0038	11.781	16.2	35.1211	1000	1734	3290	54.8	18	16	57	0.02658	2143	2993	5731	90.2	2.68	2.3	2.22
Ba2HoNbO6	Ba	Ho	Nb	O	2.8516	-3.46617	1.49	1.041	0.78	1.26	0.89	1.23	1.6	3.44	137.327	164.93	92.9064	15.9994	0.144626	0.338	0.917407	1.46111	56	67	41	8	5.21166	6.0215	6.75885	13.6181	10.0038	11.781	14.32	35.1211	1000	1734	2750	54.8	18	16	54	0.02658	2143	2993	5017	90.2	2.68	2.3	2.18
Ba2ErSbO6	Ba	Er	Sb	O	3.3776	-3.10615	1.49	1.03	0.76	1.26	0.89	1.24	2.05	3.44	137.327	167.259	121.76	15.9994	0.144626	0.312	1.0474	1.46111	56	68	51	8	5.21166	6.1077	8.60839	13.6181	10.0038	11.916	16.626	35.1211	1000	1802	903.78	54.8	18	15	24	0.02658	2143	3141	1860	90.2	2.68	2.29	2.06
Ba2EuSbO6	Ba	Eu	Sb	O	0	-2.84858	1.49	1.087	0.76	1.26	0.89	1.2	2.05	3.44	137.327	151.964	121.76	15.9994	0.144626	0.11613	1.0474	1.46111	56	63	51	8	5.21166	5.67038	8.60839	13.6181	10.0038	11.24	16.626	35.1211	1000	1099	903.78	54.8	18	14	24	0.02658	2143	1800	1860	90.2	2.68	2.35	2.06
Ba2SbTlO6	Ba	Sb	Tl	O	0	-2.27883	1.49	0.76	1.025	1.26	0.89	2.05	1.62	3.44	137.327	121.76	204.383	15.9994	0.144626	1.0474	0.320053	1.46111	56	51	81	8	5.21166	8.60839	6.10829	13.6181	10.0038	16.626	20.4283	35.1211	1000	903.78	577	54.8	18	24	46	0.02658	2143	1860	1746	90.2	2.68	2.06	1.96
Ba2INaO6	Ba	I	Na	O	2.2417	-2.21046	1.49	2.06	1.16	1.26	0.89	2.66	0.93	3.44	137.327	126.904	22.9898	15.9994	0.144626	3.05905	0.547926	1.46111	56	53	11	8	5.21166	10.4513	5.13908	13.6181	10.0038	19.1313	47.2864	35.1211	1000	386.85	370.87	54.8	18	0.449	140	0.02658	2143	457.4	1156	90.2	2.68	1.98	2.27
Ba2CaReO6	Ba	Ca	Re	O	0	-2.91313	1.49	1.14	0.67	1.26	0.89	1	1.9	3.44	137.327	40.078	186.207	15.9994	0.144626	0.024551	0.0603966	1.46111	56	20	75	8	5.21166	6.11316	7.83352	13.6181	10.0038	11.8717	16.6	35.1211	1000	1115	3459	54.8	18	200	48	0.02658	2143	1757	5869	90.2	2.68	2.31	2.16
Ba2NaReO6	Ba	Na	Re	O	1.8688	-2.68557	1.49	1.16	0.67	1.26	0.89	0.93	1.9	3.44	137.327	22.9898	186.207	15.9994	0.144626	0.547926	0.0603966	1.46111	56	11	75	8	5.21166	5.13908	7.83352	13.6181	10.0038	47.2864	16.6	35.1211	1000	370.87	3459	54.8	18	140	48	0.02658	2143	1156	5869	90.2	2.68	2.27	2.16
Ba2HoReO6	Ba	Ho	Re	O	0	-3.04783	1.49	1.041	0.67	1.26	0.89	1.23	1.9	3.44	137.327	164.93	186.207	15.9994	0.144626	0.338	0.0603966	1.46111	56	67	75	8	5.21166	6.0215	7.83352	13.6181	10.0038	11.781	16.6	35.1211	1000	1734	3459	54.8	18	16	48	0.02658	2143	2993	5869	90.2	2.68	2.3	2.16
Ba2DyNbO6	Ba	Dy	Nb	O	2.8705	-3.4518	1.49	1.052	0.78	1.26	0.89	1.22	1.6	3.44	137.327	162.5	92.9064	15.9994	0.144626	0.352	0.917407	1.46111	56	66	41	8	5.21166	5.93905	6.75885	13.6181	10.0038	11.647	14.32	35.1211	1000	1680	2750	54.8	18	11	54	0.02658	2143	2840	5017	90.2	2.68	2.31	2.18
Ba2DyTaO6	Ba	Dy	Ta	O	3.3837	-3.57701	1.49	1.052	0.78	1.26	0.89	1.22	1.5	3.44	137.327	162.5	180.948	15.9994	0.144626	0.352	0.32312	1.46111	56	66	73	8	5.21166	5.93905	7.54957	13.6181	10.0038	11.647	16.2	35.1211	1000	1680	3290	54.8	18	11	57	0.02658	2143	2840	5731	90.2	2.68	2.31	2.22
Ba2ReYO6	Ba	Re	Y	O	0	-3.02378	1.49	0.67	1.04	1.26	0.89	1.9	1.22	3.44	137.327	186.207	88.9059	15.9994	0.144626	0.0603966	0.30712	1.46111	56	75	39	8	5.21166	7.83352	6.21726	13.6181	10.0038	16.6	12.2236	35.1211	1000	3459	1799	54.8	18	48	17	0.02658	2143	5869	3609	90.2	2.68	2.16	2.32
Ba2CoUO6	Ba	Co	U	O	0	-3.00117	1.49	0.75	0.87	1.26	0.89	1.88	1.38	3.44	137.327	58.9332	238.029	15.9994	0.144626	0.662265	0.53	1.46111	56	27	92	8	5.21166	7.88101	6.19405	13.6181	10.0038	17.0844	11.6	35.1211	1000	1768	1405.3	54.8	18	100	27	0.02658	2143	3200	4200	90.2	2.68	2	2.41
Ba2SbSmO6	Ba	Sb	Sm	O	3.6054	-3.03814	1.49	0.76	1.098	1.26	0.89	2.05	1.17	3.44	137.327	121.76	150.36	15.9994	0.144626	1.0474	0.162	1.46111	56	51	62	8	5.21166	8.60839	5.64371	13.6181	10.0038	16.626	11.078	35.1211	1000	903.78	1345	54.8	18	24	13	0.02658	2143	1860	2076	90.2	2.68	2.06	2.36
Ba2CaTeO6	Ba	Ca	Te	O	2.9976	-2.78434	1.49	1.14	2.07	1.26	0.89	1	2.1	3.44	137.327	40.078	127.6	15.9994	0.144626	0.024551	1.97088	1.46111	56	20	52	8	5.21166	6.11316	9.00981	13.6181	10.0038	11.8717	18.6	35.1211	1000	1115	722.66	54.8	18	200	3	0.02658	2143	1757	1261	90.2	2.68	2.31	2.06
Ba2BiInO6	Ba	Bi	In	O	0.208	-2.28779	1.49	1.17	0.94	1.26	0.89	2.02	1.78	3.44	137.327	208.98	114.818	15.9994	0.144626	0.942362	0.383926	1.46111	56	83	49	8	5.21166	7.28552	5.78636	13.6181	10.0038	16.703	18.8704	35.1211	1000	544.4	429.75	54.8	18	8	82	0.02658	2143	1837	2345	90.2	2.68	2.07	1.93
Ba2InUO6	Ba	In	U	O	0.7102	-3.17167	1.49	0.94	0.87	1.26	0.89	1.78	1.38	3.44	137.327	114.818	238.029	15.9994	0.144626	0.383926	0.53	1.46111	56	49	92	8	5.21166	5.78636	6.19405	13.6181	10.0038	18.8704	11.6	35.1211	1000	429.75	1405.3	54.8	18	82	27	0.02658	2143	2345	4200	90.2	2.68	1.93	2.41
Ba2MnUO6	Ba	Mn	U	O	0.0613	-3.25792	1.49	0.67	0.87	1.26	0.89	1.55	1.38	3.44	137.327	54.938	238.029	15.9994	0.144626	-0.52	0.53	1.46111	56	25	92	8	5.21166	7.43404	6.19405	13.6181	10.0038	15.64	11.6	35.1211	1000	1519	1405.3	54.8	18	7.8	27	0.02658	2143	2334	4200	90.2	2.68	2.05	2.41
Ba2CeSnO6	Ba	Ce	Sn	O	2.1137	-3.11204	1.49	1.01	0.83	1.26	0.89	1.12	1.96	3.44	137.327	140.116	118.71	15.9994	0.144626	0.572	1.11207	1.46111	56	58	50	8	5.21166	5.5386	7.34392	13.6181	10.0038	10.956	14.6331	35.1211	1000	1068	505.08	54.8	18	11	67	0.02658	2143	3633	2875	90.2	2.68	2.42	2.17
Ba2LuMoO6	Ba	Lu	Mo	O	0	-3.07863	1.49	1.001	0.73	1.26	0.89	1.27	2.16	3.44	137.327	174.967	95.94	15.9994	0.144626	0.23887	0.74733	1.46111	56	71	42	8	5.21166	5.42587	7.09243	13.6181	10.0038	14.13	16.16	35.1211	1000	1925	2896	54.8	18	16	139	0.02658	2143	3675	4912	90.2	2.68	2.24	2.17
Ba2UZnO6	Ba	U	Zn	O	1.7863	-3.17417	1.49	0.87	0.88	1.26	0.89	1.38	1.65	3.44	137.327	238.029	65.409	15.9994	0.144626	0.53	-0.62	1.46111	56	92	30	8	5.21166	6.19405	9.3942	13.6181	10.0038	11.6	17.9644	35.1211	1000	1405.3	692.68	54.8	18	27	120	0.02658	2143	4200	1180	90.2	2.68	2.41	2.01
Ba2IrYO6	Ba	Ir	Y	O	0	-2.75901	1.49	0.765	1.04	1.26	0.89	2.2	1.22	3.44	137.327	192.217	88.9059	15.9994	0.144626	1.56436	0.30712	1.46111	56	77	39	8	5.21166	8.96702	6.21726	13.6181	10.0038	17	12.2236	35.1211	1000	2739	1799	54.8	18	150	17	0.02658	2143	4701	3609	90.2	2.68	2.13	2.32
Ba2ErReO6	Ba	Er	Re	O	0	-3.05781	1.49	1.03	0.67	1.26	0.89	1.24	1.9	3.44	137.327	167.259	186.207	15.9994	0.144626	0.312	0.0603966	1.46111	56	68	75	8	5.21166	6.1077	7.83352	13.6181	10.0038	11.916	16.6	35.1211	1000	1802	3459	54.8	18	15	48	0.02658	2143	3141	5869	90.2	2.68	2.29	2.16
Ba2HoRuO6	Ba	Ho	Ru	O	0.076	-2.85339	1.49	1.041	0.76	1.26	0.89	1.23	2.2	3.44	137.327	164.93	101.07	15.9994	0.144626	0.338	1.04638	1.46111	56	67	44	8	5.21166	6.0215	7.3605	13.6181	10.0038	11.781	16.76	35.1211	1000	1734	2607	54.8	18	16	120	0.02658	2143	2993	4423	90.2	2.68	2.3	2.13
Ba2RuYO6	Ba	Ru	Y	O	0.0903	-2.82853	1.49	0.76	1.04	1.26	0.89	2.2	1.22	3.44	137.327	101.07	88.9059	15.9994	0.144626	1.04638	0.30712	1.46111	56	44	39	8	5.21166	7.3605	6.21726	13.6181	10.0038	16.76	12.2236	35.1211	1000	2607	1799	54.8	18	120	17	0.02658	2143	4423	3609	90.2	2.68	2.13	2.32
Ba2PuTiO6	Ba	Pu	Ti	O	0.2334	-3.39915	1.49	1	0.745	1.26	0.89	1.28	1.54	3.44	137.327	244	47.867	15.9994	0.144626	-0.5	0.075545	1.46111	56	94	22	8	5.21166	6.02576	6.82812	13.6181	10.0038	11.5	13.5755	35.1211	1000	912.5	1941	54.8	18	6	22	0.02658	2143	3503	3560	90.2	2.68	2.43	2.11
Ba2BiVO6	Ba	Bi	V	O	1.1225	-2.55054	1.49	1.17	0.68	1.26	0.89	2.02	1.63	3.44	137.327	208.98	50.9415	15.9994	0.144626	0.942362	0.527662	1.46111	56	83	23	8	5.21166	7.28552	6.74619	13.6181	10.0038	16.703	14.634	35.1211	1000	544.4	2183	54.8	18	8	31	0.02658	2143	1837	3680	90.2	2.68	2.07	2.07
Ba2LuSbO6	Ba	Lu	Sb	O	3.2383	-3.12594	1.49	1.001	0.76	1.26	0.89	1.27	2.05	3.44	137.327	174.967	121.76	15.9994	0.144626	0.23887	1.0474	1.46111	56	71	51	8	5.21166	5.42587	8.60839	13.6181	10.0038	14.13	16.626	35.1211	1000	1925	903.78	54.8	18	16	24	0.02658	2143	3675	1860	90.2	2.68	2.24	2.06
Ba2CuUO6	Ba	Cu	U	O	0.0731	-2.98659	1.49	0.87	0.87	1.26	0.89	1.9	1.38	3.44	137.327	63.546	238.029	15.9994	0.144626	1.23578	0.53	1.46111	56	29	92	8	5.21166	7.72638	6.19405	13.6181	10.0038	20.2924	11.6	35.1211	1000	1357.77	1405.3	54.8	18	400	27	0.02658	2143	3200	4200	90.2	2.68	1.96	2.41
Ba2GeUO6	Ba	Ge	U	O	0.6334	-3.05116	1.49	0.67	0.87	1.26	0.89	2.01	1.38	3.44	137.327	72.64	238.029	15.9994	0.144626	1.23268	0.53	1.46111	56	32	92	8	5.21166	7.89944	6.19405	13.6181	10.0038	15.9346	11.6	35.1211	1000	1211.4	1405.3	54.8	18	60	27	0.02658	2143	3093	4200	90.2	2.68	2.11	2.41
Ba2ErRuO6	Ba	Er	Ru	O	0.0716	-2.86299	1.49	1.03	0.76	1.26	0.89	1.24	2.2	3.44	137.327	167.259	101.07	15.9994	0.144626	0.312	1.04638	1.46111	56	68	44	8	5.21166	6.1077	7.3605	13.6181	10.0038	11.916	16.76	35.1211	1000	1802	2607	54.8	18	15	120	0.02658	2143	3141	4423	90.2	2.68	2.29	2.13
Rb2AlNaF6	Rb	Al	Na	F	6.791	-3.43196	1.66	0.675	1.16	1.19	0.82	1.61	0.93	3.98	85.4678	26.9815	22.9898	18.9984	0.485916	0.432835	0.547926	3.40119	37	13	11	9	4.17713	5.98577	5.13908	17.4228	27.2895	18.8285	47.2864	34.9708	312.46	933.47	370.87	53.53	58	235	140	0.0277	961	2792	1156	85.03	3.03	1.84	2.27
Ba2ReTmO6	Ba	Re	Tm	O	0	-3.0691	1.49	0.67	1.02	1.26	0.89	1.9	1.25	3.44	137.327	186.207	168.934	15.9994	0.144626	0.0603966	1.02922	1.46111	56	75	69	8	5.21166	7.83352	6.18431	13.6181	10.0038	16.6	12.065	35.1211	1000	3459	1818	54.8	18	48	17	0.02658	2143	5869	2223	90.2	2.68	2.16	2.27
Ba2PuZnO6	Ba	Pu	Zn	O	0.6585	-2.86113	1.49	1	0.88	1.26	0.89	1.28	1.65	3.44	137.327	244	65.409	15.9994	0.144626	-0.5	-0.62	1.46111	56	94	30	8	5.21166	6.02576	9.3942	13.6181	10.0038	11.5	17.9644	35.1211	1000	912.5	692.68	54.8	18	6	120	0.02658	2143	3503	1180	90.2	2.68	2.43	2.01
Ba2MgUO6	Ba	Mg	U	O	2.0537	-3.45466	1.49	0.86	0.87	1.26	0.89	1.31	1.38	3.44	137.327	24.305	238.029	15.9994	0.144626	-0.42	0.53	1.46111	56	12	92	8	5.21166	7.64624	6.19405	13.6181	10.0038	15.0353	11.6	35.1211	1000	923	1405.3	54.8	18	160	27	0.02658	2143	1363	4200	90.2	2.68	1.73	2.41
Ba2NiTeO6	Ba	Ni	Te	O	0	-2.2746	1.49	0.83	2.07	1.26	0.89	1.91	2.1	3.44	137.327	58.6934	127.6	15.9994	0.144626	1.15716	1.97088	1.46111	56	28	52	8	5.21166	7.63988	9.00981	13.6181	10.0038	18.1688	18.6	35.1211	1000	1728	722.66	54.8	18	91	3	0.02658	2143	3186	1261	90.2	2.68	1.97	2.06
Ba2EuNbO6	Ba	Eu	Nb	O	0	-3.21655	1.49	1.087	0.78	1.26	0.89	1.2	1.6	3.44	137.327	151.964	92.9064	15.9994	0.144626	0.11613	0.917407	1.46111	56	63	41	8	5.21166	5.67038	6.75885	13.6181	10.0038	11.24	14.32	35.1211	1000	1099	2750	54.8	18	14	54	0.02658	2143	1800	5017	90.2	2.68	2.35	2.18
Ba2EuTaO6	Ba	Eu	Ta	O	0	-3.33012	1.49	1.087	0.78	1.26	0.89	1.2	1.5	3.44	137.327	151.964	180.948	15.9994	0.144626	0.11613	0.32312	1.46111	56	63	73	8	5.21166	5.67038	7.54957	13.6181	10.0038	11.24	16.2	35.1211	1000	1099	3290	54.8	18	14	57	0.02658	2143	1800	5731	90.2	2.68	2.35	2.22
Ba2RuTmO6	Ba	Ru	Tm	O	0.0645	-2.87398	1.49	0.76	1.02	1.26	0.89	2.2	1.25	3.44	137.327	101.07	168.934	15.9994	0.144626	1.04638	1.02922	1.46111	56	44	69	8	5.21166	7.3605	6.18431	13.6181	10.0038	16.76	12.065	35.1211	1000	2607	1818	54.8	18	120	17	0.02658	2143	4423	2223	90.2	2.68	2.13	2.27
Ba2CaMoO6	Ba	Ca	Mo	O	2.258	-2.89956	1.49	1.14	0.73	1.26	0.89	1	2.16	3.44	137.327	40.078	95.94	15.9994	0.144626	0.024551	0.74733	1.46111	56	20	42	8	5.21166	6.11316	7.09243	13.6181	10.0038	11.8717	16.16	35.1211	1000	1115	2896	54.8	18	200	139	0.02658	2143	1757	4912	90.2	2.68	2.31	2.17
Ba2TiUO6	Ba	Ti	U	O	0	-3.50596	1.49	0.745	0.87	1.26	0.89	1.54	1.38	3.44	137.327	47.867	238.029	15.9994	0.144626	0.075545	0.53	1.46111	56	22	92	8	5.21166	6.82812	6.19405	13.6181	10.0038	13.5755	11.6	35.1211	1000	1941	1405.3	54.8	18	22	27	0.02658	2143	3560	4200	90.2	2.68	2.11	2.41
Ba2LuReO6	Ba	Lu	Re	O	0	-3.08033	1.49	1.001	0.67	1.26	0.89	1.27	1.9	3.44	137.327	174.967	186.207	15.9994	0.144626	0.23887	0.0603966	1.46111	56	71	75	8	5.21166	5.42587	7.83352	13.6181	10.0038	14.13	16.6	35.1211	1000	1925	3459	54.8	18	16	48	0.02658	2143	3675	5869	90.2	2.68	2.24	2.16
Ba2InNbO6	Ba	In	Nb	O	3.3486	-2.957	1.49	0.94	0.78	1.26	0.89	1.78	1.6	3.44	137.327	114.818	92.9064	15.9994	0.144626	0.383926	0.917407	1.46111	56	49	41	8	5.21166	5.78636	6.75885	13.6181	10.0038	18.8704	14.32	35.1211	1000	429.75	2750	54.8	18	82	54	0.02658	2143	2345	5017	90.2	2.68	1.93	2.18
Ba2BiIrO6	Ba	Bi	Ir	O	0	-2.12338	1.49	1.17	0.765	1.26	0.89	2.02	2.2	3.44	137.327	208.98	192.217	15.9994	0.144626	0.942362	1.56436	1.46111	56	83	77	8	5.21166	7.28552	8.96702	13.6181	10.0038	16.703	17	35.1211	1000	544.4	2739	54.8	18	8	150	0.02658	2143	1837	4701	90.2	2.68	2.07	2.13
Ba2InTaO6	Ba	In	Ta	O	3.9459	-3.07248	1.49	0.94	0.78	1.26	0.89	1.78	1.5	3.44	137.327	114.818	180.948	15.9994	0.144626	0.383926	0.32312	1.46111	56	49	73	8	5.21166	5.78636	7.54957	13.6181	10.0038	18.8704	16.2	35.1211	1000	429.75	3290	54.8	18	82	57	0.02658	2143	2345	5731	90.2	2.68	1.93	2.22
Ba2BiRuO6	Ba	Bi	Ru	O	0	-2.19434	1.49	1.17	0.76	1.26	0.89	2.02	2.2	3.44	137.327	208.98	101.07	15.9994	0.144626	0.942362	1.04638	1.46111	56	83	44	8	5.21166	7.28552	7.3605	13.6181	10.0038	16.703	16.76	35.1211	1000	544.4	2607	54.8	18	8	120	0.02658	2143	1837	4423	90.2	2.68	2.07	2.13
K2FeNaF6	K	Fe	Na	F	4.0922	-2.94821	1.52	0.785	1.16	1.19	0.82	1.83	0.93	3.98	39.0983	55.845	22.9898	18.9984	0.501459	0.153236	0.547926	3.40119	19	26	11	9	4.34066	7.90247	5.13908	17.4228	31.625	16.1992	47.2864	34.9708	336.53	1811	370.87	53.53	100	80	140	0.0277	1032	3134	1156	85.03	2.75	2.04	2.27
K2NaVF6	K	Na	V	F	0	-3.16491	1.52	1.16	0.68	1.19	0.82	0.93	1.63	3.98	39.0983	22.9898	50.9415	18.9984	0.501459	0.547926	0.527662	3.40119	19	11	23	9	4.34066	5.13908	6.74619	17.4228	31.625	47.2864	14.634	34.9708	336.53	370.87	2183	53.53	100	140	31	0.0277	1032	1156	3680	85.03	2.75	2.27	2.07
Ba2NbSmO6	Ba	Nb	Sm	O	2.8503	-3.39367	1.49	0.78	1.098	1.26	0.89	1.6	1.17	3.44	137.327	92.9064	150.36	15.9994	0.144626	0.917407	0.162	1.46111	56	41	62	8	5.21166	6.75885	5.64371	13.6181	10.0038	14.32	11.078	35.1211	1000	2750	1345	54.8	18	54	13	0.02658	2143	5017	2076	90.2	2.68	2.18	2.36
Ba2SmTaO6	Ba	Sm	Ta	O	3.3634	-3.51574	1.49	1.098	0.78	1.26	0.89	1.17	1.5	3.44	137.327	150.36	180.948	15.9994	0.144626	0.162	0.32312	1.46111	56	62	73	8	5.21166	5.64371	7.54957	13.6181	10.0038	11.078	16.2	35.1211	1000	1345	3290	54.8	18	13	57	0.02658	2143	2076	5731	90.2	2.68	2.36	2.22
Ba2HfUO6	Ba	Hf	U	O	0.1879	-3.60248	1.49	0.85	0.87	1.26	0.89	1.3	1.38	3.44	137.327	178.49	238.029	15.9994	0.144626	0.17807	0.53	1.46111	56	72	92	8	5.21166	6.82507	6.19405	13.6181	10.0038	14.61	11.6	35.1211	1000	2506	1405.3	54.8	18	23	27	0.02658	2143	4876	4200	90.2	2.68	2.23	2.41
Ba2CaWO6	Ba	Ca	W	O	3.2693	-3.02763	1.49	1.14	0.74	1.26	0.89	1	2.36	3.44	137.327	40.078	183.84	15.9994	0.144626	0.024551	0.816268	1.46111	56	20	74	8	5.21166	6.11316	7.86403	13.6181	10.0038	11.8717	16.37	35.1211	1000	1115	3695	54.8	18	200	170	0.02658	2143	1757	5828	90.2	2.68	2.31	2.18
Ba2IrLuO6	Ba	Ir	Lu	O	0	-2.81411	1.49	0.765	1.001	1.26	0.89	2.2	1.27	3.44	137.327	192.217	174.967	15.9994	0.144626	1.56436	0.23887	1.46111	56	77	71	8	5.21166	8.96702	5.42587	13.6181	10.0038	17	14.13	35.1211	1000	2739	1925	54.8	18	150	16	0.02658	2143	4701	3675	90.2	2.68	2.13	2.24
K2NaScF6	K	Na	Sc	F	6.7497	-3.56741	1.52	1.16	0.885	1.19	0.82	0.93	1.36	3.98	39.0983	22.9898	44.9559	18.9984	0.501459	0.547926	0.1882	3.40119	19	11	21	9	4.34066	5.13908	6.56149	17.4228	31.625	47.2864	12.7998	34.9708	336.53	370.87	1814	53.53	100	140	16	0.0277	1032	1156	3103	85.03	2.75	2.27	2.15
Ba2MnWO6	Ba	Mn	W	O	2.2267	-2.7444	1.49	0.67	0.74	1.26	0.89	1.55	2.36	3.44	137.327	54.938	183.84	15.9994	0.144626	-0.52	0.816268	1.46111	56	25	74	8	5.21166	7.43404	7.86403	13.6181	10.0038	15.64	16.37	35.1211	1000	1519	3695	54.8	18	7.8	170	0.02658	2143	2334	5828	90.2	2.68	2.05	2.18
K2GaNaF6	K	Ga	Na	F	5.952	-3.08098	1.52	0.76	1.16	1.19	0.82	1.81	0.93	3.98	39.0983	69.723	22.9898	18.9984	0.501459	0.301201	0.547926	3.40119	19	31	11	9	4.34066	5.9993	5.13908	17.4228	31.625	20.5151	47.2864	34.9708	336.53	302.91	370.87	53.53	100	29	140	0.0277	1032	2477	1156	85.03	2.75	1.87	2.27
Ba2LuRuO6	Ba	Lu	Ru	O	0.0556	-2.88515	1.49	1.001	0.76	1.26	0.89	1.27	2.2	3.44	137.327	174.967	101.07	15.9994	0.144626	0.23887	1.04638	1.46111	56	71	44	8	5.21166	5.42587	7.3605	13.6181	10.0038	14.13	16.76	35.1211	1000	1925	2607	54.8	18	16	120	0.02658	2143	3675	4423	90.2	2.68	2.24	2.13
K2CrNaF6	K	Cr	Na	F	4.2057	-3.11826	1.52	0.755	1.16	1.19	0.82	1.66	0.93	3.98	39.0983	51.9961	22.9898	18.9984	0.501459	0.675841	0.547926	3.40119	19	24	11	9	4.34066	6.76651	5.13908	17.4228	31.625	16.4863	47.2864	34.9708	336.53	2180	370.87	53.53	100	94	140	0.0277	1032	2944	1156	85.03	2.75	2.06	2.27
Ba2UZrO6	Ba	U	Zr	O	0	-3.53795	1.49	0.87	0.86	1.26	0.89	1.38	1.33	3.44	137.327	238.029	91.224	15.9994	0.144626	0.53	0.433289	1.46111	56	92	40	8	5.21166	6.19405	6.63413	13.6181	10.0038	11.6	13.13	35.1211	1000	1405.3	2128	54.8	18	27	23	0.02658	2143	4200	4682	90.2	2.68	2.41	2.23
Ba2MnMoO6	Ba	Mn	Mo	O	1.2654	-2.62708	1.49	0.67	0.73	1.26	0.89	1.55	2.16	3.44	137.327	54.938	95.94	15.9994	0.144626	-0.52	0.74733	1.46111	56	25	42	8	5.21166	7.43404	7.09243	13.6181	10.0038	15.64	16.16	35.1211	1000	1519	2896	54.8	18	7.8	139	0.02658	2143	2334	4912	90.2	2.68	2.05	2.17
Ba2NiUO6	Ba	Ni	U	O	1.6246	-3.08187	1.49	0.83	0.87	1.26	0.89	1.91	1.38	3.44	137.327	58.6934	238.029	15.9994	0.144626	1.15716	0.53	1.46111	56	28	92	8	5.21166	7.63988	6.19405	13.6181	10.0038	18.1688	11.6	35.1211	1000	1728	1405.3	54.8	18	91	27	0.02658	2143	3186	4200	90.2	2.68	1.97	2.41
Ba2DyReO6	Ba	Dy	Re	O	0	-3.03907	1.49	1.052	0.67	1.26	0.89	1.22	1.9	3.44	137.327	162.5	186.207	15.9994	0.144626	0.352	0.0603966	1.46111	56	66	75	8	5.21166	5.93905	7.83352	13.6181	10.0038	11.647	16.6	35.1211	1000	1680	3459	54.8	18	11	48	0.02658	2143	2840	5869	90.2	2.68	2.31	2.16
Ba2LuUO6	Ba	Lu	U	O	2.0388	-3.6967	1.49	1.001	0.87	1.26	0.89	1.27	1.38	3.44	137.327	174.967	238.029	15.9994	0.144626	0.23887	0.53	1.46111	56	71	92	8	5.21166	5.42587	6.19405	13.6181	10.0038	14.13	11.6	35.1211	1000	1925	1405.3	54.8	18	16	27	0.02658	2143	3675	4200	90.2	2.68	2.24	2.41
Ba2BiLuO6	Ba	Bi	Lu	O	1.4061	-2.86504	1.49	1.17	1.001	1.26	0.89	2.02	1.27	3.44	137.327	208.98	174.967	15.9994	0.144626	0.942362	0.23887	1.46111	56	83	71	8	5.21166	7.28552	5.42587	13.6181	10.0038	16.703	14.13	35.1211	1000	544.4	1925	54.8	18	8	16	0.02658	2143	1837	3675	90.2	2.68	2.07	2.24
Ba2InSbO6	Ba	In	Sb	O	0.524	-2.53316	1.49	0.94	0.76	1.26	0.89	1.78	2.05	3.44	137.327	114.818	121.76	15.9994	0.144626	0.383926	1.0474	1.46111	56	49	51	8	5.21166	5.78636	8.60839	13.6181	10.0038	18.8704	16.626	35.1211	1000	429.75	903.78	54.8	18	82	24	0.02658	2143	2345	1860	90.2	2.68	1.93	2.06
Ba2CrMoO6	Ba	Cr	Mo	O	0	-2.65763	1.49	0.755	0.73	1.26	0.89	1.66	2.16	3.44	137.327	51.9961	95.94	15.9994	0.144626	0.675841	0.74733	1.46111	56	24	42	8	5.21166	6.76651	7.09243	13.6181	10.0038	16.4863	16.16	35.1211	1000	2180	2896	54.8	18	94	139	0.02658	2143	2944	4912	90.2	2.68	2.06	2.17
Ba2MnTeO6	Ba	Mn	Te	O	0.9486	-2.47791	1.49	0.67	2.07	1.26	0.89	1.55	2.1	3.44	137.327	54.938	127.6	15.9994	0.144626	-0.52	1.97088	1.46111	56	25	52	8	5.21166	7.43404	9.00981	13.6181	10.0038	15.64	18.6	35.1211	1000	1519	722.66	54.8	18	7.8	3	0.02658	2143	2334	1261	90.2	2.68	2.05	2.06
Ba2NbScO6	Ba	Nb	Sc	O	2.5719	-3.47433	1.49	0.78	0.885	1.26	0.89	1.6	1.36	3.44	137.327	92.9064	44.9559	15.9994	0.144626	0.917407	0.1882	1.46111	56	41	21	8	5.21166	6.75885	6.56149	13.6181	10.0038	14.32	12.7998	35.1211	1000	2750	1814	54.8	18	54	16	0.02658	2143	5017	3103	90.2	2.68	2.18	2.15
Ba2ScTaO6	Ba	Sc	Ta	O	3.0173	-3.5906	1.49	0.885	0.78	1.26	0.89	1.36	1.5	3.44	137.327	44.9559	180.948	15.9994	0.144626	0.1882	0.32312	1.46111	56	21	73	8	5.21166	6.56149	7.54957	13.6181	10.0038	12.7998	16.2	35.1211	1000	1814	3290	54.8	18	16	57	0.02658	2143	3103	5731	90.2	2.68	2.15	2.22
K2InLiF6	K	In	Li	F	5.2984	-3.02186	1.52	0.94	0.9	1.19	0.82	1.78	0.98	3.98	39.0983	114.818	6.941	18.9984	0.501459	0.383926	0.618049	3.40119	19	49	3	9	4.34066	5.78636	5.39171	17.4228	31.625	18.8704	75.6401	34.9708	336.53	429.75	453.69	53.53	100	82	85	0.0277	1032	2345	1615	85.03	2.75	1.93	1.82
Ba2CeNbO6	Ba	Ce	Nb	O	0	-3.36367	1.49	1.01	0.78	1.26	0.89	1.12	1.6	3.44	137.327	140.116	92.9064	15.9994	0.144626	0.572	0.917407	1.46111	56	58	41	8	5.21166	5.5386	6.75885	13.6181	10.0038	10.956	14.32	35.1211	1000	1068	2750	54.8	18	11	54	0.02658	2143	3633	5017	90.2	2.68	2.42	2.18
Ba2ErUO6	Ba	Er	U	O	0.879	-3.67469	1.49	1.03	0.87	1.26	0.89	1.24	1.38	3.44	137.327	167.259	238.029	15.9994	0.144626	0.312	0.53	1.46111	56	68	92	8	5.21166	6.1077	6.19405	13.6181	10.0038	11.916	11.6	35.1211	1000	1802	1405.3	54.8	18	15	27	0.02658	2143	3141	4200	90.2	2.68	2.29	2.41
Ba2CeTaO6	Ba	Ce	Ta	O	0	-3.48151	1.49	1.01	0.78	1.26	0.89	1.12	1.5	3.44	137.327	140.116	180.948	15.9994	0.144626	0.572	0.32312	1.46111	56	58	73	8	5.21166	5.5386	7.54957	13.6181	10.0038	10.956	16.2	35.1211	1000	1068	3290	54.8	18	11	57	0.02658	2143	3633	5731	90.2	2.68	2.42	2.22
Ba2FeWO6	Ba	Fe	W	O	0	-2.63759	1.49	0.785	0.74	1.26	0.89	1.83	2.36	3.44	137.327	55.845	183.84	15.9994	0.144626	0.153236	0.816268	1.46111	56	26	74	8	5.21166	7.90247	7.86403	13.6181	10.0038	16.1992	16.37	35.1211	1000	1811	3695	54.8	18	80	170	0.02658	2143	3134	5828	90.2	2.68	2.04	2.18
Ba2InReO6	Ba	In	Re	O	0	-2.48747	1.49	0.94	0.67	1.26	0.89	1.78	1.9	3.44	137.327	114.818	186.207	15.9994	0.144626	0.383926	0.0603966	1.46111	56	49	75	8	5.21166	5.78636	7.83352	13.6181	10.0038	18.8704	16.6	35.1211	1000	429.75	3459	54.8	18	82	48	0.02658	2143	2345	5869	90.2	2.68	1.93	2.16
Ba2MnReO6	Ba	Mn	Re	O	0	-2.63528	1.49	0.67	0.67	1.26	0.89	1.55	1.9	3.44	137.327	54.938	186.207	15.9994	0.144626	-0.52	0.0603966	1.46111	56	25	75	8	5.21166	7.43404	7.83352	13.6181	10.0038	15.64	16.6	35.1211	1000	1519	3459	54.8	18	7.8	48	0.02658	2143	2334	5869	90.2	2.68	2.05	2.16
K2AlNaF6	K	Al	Na	F	6.858	-3.44477	1.52	0.675	1.16	1.19	0.82	1.61	0.93	3.98	39.0983	26.9815	22.9898	18.9984	0.501459	0.432835	0.547926	3.40119	19	13	11	9	4.34066	5.98577	5.13908	17.4228	31.625	18.8285	47.2864	34.9708	336.53	933.47	370.87	53.53	100	235	140	0.0277	1032	2792	1156	85.03	2.75	1.84	2.27
Ba2UYO6	Ba	U	Y	O	0.8652	-3.64028	1.49	0.87	1.04	1.26	0.89	1.38	1.22	3.44	137.327	238.029	88.9059	15.9994	0.144626	0.53	0.30712	1.46111	56	92	39	8	5.21166	6.19405	6.21726	13.6181	10.0038	11.6	12.2236	35.1211	1000	1405.3	1799	54.8	18	27	17	0.02658	2143	4200	3609	90.2	2.68	2.41	2.32
Ba2DyMoO6	Ba	Dy	Mo	O	0	-3.034	1.49	1.052	0.73	1.26	0.89	1.22	2.16	3.44	137.327	162.5	95.94	15.9994	0.144626	0.352	0.74733	1.46111	56	66	42	8	5.21166	5.93905	7.09243	13.6181	10.0038	11.647	16.16	35.1211	1000	1680	2896	54.8	18	11	139	0.02658	2143	2840	4912	90.2	2.68	2.31	2.17
Ba2BiYO6	Ba	Bi	Y	O	1.8237	-2.81024	1.49	1.17	1.04	1.26	0.89	2.02	1.22	3.44	137.327	208.98	88.9059	15.9994	0.144626	0.942362	0.30712	1.46111	56	83	39	8	5.21166	7.28552	6.21726	13.6181	10.0038	16.703	12.2236	35.1211	1000	544.4	1799	54.8	18	8	17	0.02658	2143	1837	3609	90.2	2.68	2.07	2.32
Ba2HoUO6	Ba	Ho	U	O	0.8732	-3.66367	1.49	1.041	0.87	1.26	0.89	1.23	1.38	3.44	137.327	164.93	238.029	15.9994	0.144626	0.338	0.53	1.46111	56	67	92	8	5.21166	6.0215	6.19405	13.6181	10.0038	11.781	11.6	35.1211	1000	1734	1405.3	54.8	18	16	27	0.02658	2143	2993	4200	90.2	2.68	2.3	2.41
Ba2FeMoO6	Ba	Fe	Mo	O	0	-2.49524	1.49	0.785	0.73	1.26	0.89	1.83	2.16	3.44	137.327	55.845	95.94	15.9994	0.144626	0.153236	0.74733	1.46111	56	26	42	8	5.21166	7.90247	7.09243	13.6181	10.0038	16.1992	16.16	35.1211	1000	1811	2896	54.8	18	80	139	0.02658	2143	3134	4912	90.2	2.68	2.04	2.17
Ba2InIrO6	Ba	In	Ir	O	0	-2.18529	1.49	0.94	0.765	1.26	0.89	1.78	2.2	3.44	137.327	114.818	192.217	15.9994	0.144626	0.383926	1.56436	1.46111	56	49	77	8	5.21166	5.78636	8.96702	13.6181	10.0038	18.8704	17	35.1211	1000	429.75	2739	54.8	18	82	150	0.02658	2143	2345	4701	90.2	2.68	1.93	2.13
Ba2InRuO6	Ba	In	Ru	O	0.3628	-2.28048	1.49	0.94	0.76	1.26	0.89	1.78	2.2	3.44	137.327	114.818	101.07	15.9994	0.144626	0.383926	1.04638	1.46111	56	49	44	8	5.21166	5.78636	7.3605	13.6181	10.0038	18.8704	16.76	35.1211	1000	429.75	2607	54.8	18	82	120	0.02658	2143	2345	4423	90.2	2.68	1.93	2.13
Ba2BiNbO6	Ba	Bi	Nb	O	2.0586	-2.83845	1.49	1.17	0.78	1.26	0.89	2.02	1.6	3.44	137.327	208.98	92.9064	15.9994	0.144626	0.942362	0.917407	1.46111	56	83	41	8	5.21166	7.28552	6.75885	13.6181	10.0038	16.703	14.32	35.1211	1000	544.4	2750	54.8	18	8	54	0.02658	2143	1837	5017	90.2	2.68	2.07	2.18
Ba2DyWO6	Ba	Dy	W	O	0	-3.07867	1.49	1.052	0.74	1.26	0.89	1.22	2.36	3.44	137.327	162.5	183.84	15.9994	0.144626	0.352	0.816268	1.46111	56	66	74	8	5.21166	5.93905	7.86403	13.6181	10.0038	11.647	16.37	35.1211	1000	1680	3695	54.8	18	11	170	0.02658	2143	2840	5828	90.2	2.68	2.31	2.18
Ba2BiTaO6	Ba	Bi	Ta	O	2.6759	-2.93864	1.49	1.17	0.78	1.26	0.89	2.02	1.5	3.44	137.327	208.98	180.948	15.9994	0.144626	0.942362	0.32312	1.46111	56	83	73	8	5.21166	7.28552	7.54957	13.6181	10.0038	16.703	16.2	35.1211	1000	544.4	3290	54.8	18	8	57	0.02658	2143	1837	5731	90.2	2.68	2.07	2.22
Ba2BiDyO6	Ba	Bi	Dy	O	1.735	-2.82755	1.49	1.17	1.052	1.26	0.89	2.02	1.22	3.44	137.327	208.98	162.5	15.9994	0.144626	0.942362	0.352	1.46111	56	83	66	8	5.21166	7.28552	5.93905	13.6181	10.0038	16.703	11.647	35.1211	1000	544.4	1680	54.8	18	8	11	0.02658	2143	1837	2840	90.2	2.68	2.07	2.31
Ba2CdUO6	Ba	Cd	U	O	1.8464	-3.10378	1.49	1.09	0.87	1.26	0.89	1.69	1.38	3.44	137.327	112.411	238.029	15.9994	0.144626	-0.72	0.53	1.46111	56	48	92	8	5.21166	8.99382	6.19405	13.6181	10.0038	16.9083	11.6	35.1211	1000	594.22	1405.3	54.8	18	97	27	0.02658	2143	1040	4200	90.2	2.68	2.18	2.41
Ba2SbScO6	Ba	Sb	Sc	O	0	-0.780111	1.49	0.76	0.885	1.26	0.89	2.05	1.36	3.44	137.327	121.76	44.9559	15.9994	0.144626	1.0474	0.1882	1.46111	56	51	21	8	5.21166	8.60839	6.56149	13.6181	10.0038	16.626	12.7998	35.1211	1000	903.78	1814	54.8	18	24	16	0.02658	2143	1860	3103	90.2	2.68	2.06	2.15
Ba2CoWO6	Ba	Co	W	O	0	-2.57357	1.49	0.75	0.74	1.26	0.89	1.88	2.36	3.44	137.327	58.9332	183.84	15.9994	0.144626	0.662265	0.816268	1.46111	56	27	74	8	5.21166	7.88101	7.86403	13.6181	10.0038	17.0844	16.37	35.1211	1000	1768	3695	54.8	18	100	170	0.02658	2143	3200	5828	90.2	2.68	2	2.18
Ba2WZnO6	Ba	W	Zn	O	3.3679	-2.65205	1.49	0.74	0.88	1.26	0.89	2.36	1.65	3.44	137.327	183.84	65.409	15.9994	0.144626	0.816268	-0.62	1.46111	56	74	30	8	5.21166	7.86403	9.3942	13.6181	10.0038	16.37	17.9644	35.1211	1000	3695	692.68	54.8	18	170	120	0.02658	2143	5828	1180	90.2	2.68	2.18	2.01
K2NaYF6	K	Na	Y	F	6.2393	-3.54916	1.52	1.16	1.04	1.19	0.82	0.93	1.22	3.98	39.0983	22.9898	88.9059	18.9984	0.501459	0.547926	0.30712	3.40119	19	11	39	9	4.34066	5.13908	6.21726	17.4228	31.625	47.2864	12.2236	34.9708	336.53	370.87	1799	53.53	100	140	17	0.0277	1032	1156	3609	85.03	2.75	2.27	2.32
Ba2CoMoO6	Ba	Co	Mo	O	1.274	-2.45149	1.49	0.75	0.73	1.26	0.89	1.88	2.16	3.44	137.327	58.9332	95.94	15.9994	0.144626	0.662265	0.74733	1.46111	56	27	42	8	5.21166	7.88101	7.09243	13.6181	10.0038	17.0844	16.16	35.1211	1000	1768	2896	54.8	18	100	139	0.02658	2143	3200	4912	90.2	2.68	2	2.17
Ba2MoZnO6	Ba	Mo	Zn	O	2.3852	-2.53772	1.49	0.73	0.88	1.26	0.89	2.16	1.65	3.44	137.327	95.94	65.409	15.9994	0.144626	0.74733	-0.62	1.46111	56	42	30	8	5.21166	7.09243	9.3942	13.6181	10.0038	16.16	17.9644	35.1211	1000	2896	692.68	54.8	18	139	120	0.02658	2143	4912	1180	90.2	2.68	2.17	2.01
Ba2BiEuO6	Ba	Bi	Eu	O	0	-2.5997	1.49	1.17	1.087	1.26	0.89	2.02	1.2	3.44	137.327	208.98	151.964	15.9994	0.144626	0.942362	0.11613	1.46111	56	83	63	8	5.21166	7.28552	5.67038	13.6181	10.0038	16.703	11.24	35.1211	1000	544.4	1099	54.8	18	8	14	0.02658	2143	1837	1800	90.2	2.68	2.07	2.35
Ba2ReScO6	Ba	Re	Sc	O	0	-3.05033	1.49	0.67	0.885	1.26	0.89	1.9	1.36	3.44	137.327	186.207	44.9559	15.9994	0.144626	0.0603966	0.1882	1.46111	56	75	21	8	5.21166	7.83352	6.56149	13.6181	10.0038	16.6	12.7998	35.1211	1000	3459	1814	54.8	18	48	16	0.02658	2143	5869	3103	90.2	2.68	2.16	2.15
Ba2MgWO6	Ba	Mg	W	O	3.2231	-2.95064	1.49	0.86	0.74	1.26	0.89	1.31	2.36	3.44	137.327	24.305	183.84	15.9994	0.144626	-0.42	0.816268	1.46111	56	12	74	8	5.21166	7.64624	7.86403	13.6181	10.0038	15.0353	16.37	35.1211	1000	923	3695	54.8	18	160	170	0.02658	2143	1363	5828	90.2	2.68	1.73	2.18
Ba2BiSmO6	Ba	Bi	Sm	O	2.4961	-2.78285	1.49	1.17	1.098	1.26	0.89	2.02	1.17	3.44	137.327	208.98	150.36	15.9994	0.144626	0.942362	0.162	1.46111	56	83	62	8	5.21166	7.28552	5.64371	13.6181	10.0038	16.703	11.078	35.1211	1000	544.4	1345	54.8	18	8	13	0.02658	2143	1837	2076	90.2	2.68	2.07	2.36
Ba2IrScO6	Ba	Ir	Sc	O	0	-2.77779	1.49	0.765	0.885	1.26	0.89	2.2	1.36	3.44	137.327	192.217	44.9559	15.9994	0.144626	1.56436	0.1882	1.46111	56	77	21	8	5.21166	8.96702	6.56149	13.6181	10.0038	17	12.7998	35.1211	1000	2739	1814	54.8	18	150	16	0.02658	2143	4701	3103	90.2	2.68	2.13	2.15
Ba2EuReO6	Ba	Eu	Re	O	0	-2.88694	1.49	1.087	0.67	1.26	0.89	1.2	1.9	3.44	137.327	151.964	186.207	15.9994	0.144626	0.11613	0.0603966	1.46111	56	63	75	8	5.21166	5.67038	7.83352	13.6181	10.0038	11.24	16.6	35.1211	1000	1099	3459	54.8	18	14	48	0.02658	2143	1800	5869	90.2	2.68	2.35	2.16
Ba2MgMoO6	Ba	Mg	Mo	O	2.2648	-2.83008	1.49	0.86	0.73	1.26	0.89	1.31	2.16	3.44	137.327	24.305	95.94	15.9994	0.144626	-0.42	0.74733	1.46111	56	12	42	8	5.21166	7.64624	7.09243	13.6181	10.0038	15.0353	16.16	35.1211	1000	923	2896	54.8	18	160	139	0.02658	2143	1363	4912	90.2	2.68	1.73	2.17
Ba2NbRhO6	Ba	Nb	Rh	O	0.8889	-2.73064	1.49	0.78	0.805	1.26	0.89	1.6	2.28	3.44	137.327	92.9064	102.906	15.9994	0.144626	0.917407	1.14289	1.46111	56	41	45	8	5.21166	6.75885	7.4589	13.6181	10.0038	14.32	18.08	35.1211	1000	2750	2237	54.8	18	54	150	0.02658	2143	5017	3968	90.2	2.68	2.18	2.1
Ba2CaUO6	Ba	Ca	U	O	2.1948	-3.54785	1.49	1.14	0.87	1.26	0.89	1	1.38	3.44	137.327	40.078	238.029	15.9994	0.144626	0.024551	0.53	1.46111	56	20	92	8	5.21166	6.11316	6.19405	13.6181	10.0038	11.8717	11.6	35.1211	1000	1115	1405.3	54.8	18	200	27	0.02658	2143	1757	4200	90.2	2.68	2.31	2.41
Ba2TeZnO6	Ba	Te	Zn	O	0.4444	-2.36491	1.49	2.07	0.88	1.26	0.89	2.1	1.65	3.44	137.327	127.6	65.409	15.9994	0.144626	1.97088	-0.62	1.46111	56	52	30	8	5.21166	9.00981	9.3942	13.6181	10.0038	18.6	17.9644	35.1211	1000	722.66	692.68	54.8	18	3	120	0.02658	2143	1261	1180	90.2	2.68	2.06	2.01
Ba2SrTeO6	Ba	Sr	Te	O	3.1292	-2.7279	1.49	1.32	2.07	1.26	0.89	0.95	2.1	3.44	137.327	87.62	127.6	15.9994	0.144626	0.052066	1.97088	1.46111	56	38	52	8	5.21166	5.69487	9.00981	13.6181	10.0038	11.0303	18.6	35.1211	1000	1050	722.66	54.8	18	35	3	0.02658	2143	1655	1261	90.2	2.68	2.49	2.06
Ba2ReZnO6	Ba	Re	Zn	O	0	-2.53128	1.49	0.67	0.88	1.26	0.89	1.9	1.65	3.44	137.327	186.207	65.409	15.9994	0.144626	0.0603966	-0.62	1.46111	56	75	30	8	5.21166	7.83352	9.3942	13.6181	10.0038	16.6	17.9644	35.1211	1000	3459	692.68	54.8	18	48	120	0.02658	2143	5869	1180	90.2	2.68	2.16	2.01
Ba2NiWO6	Ba	Ni	W	O	3.3409	-2.56108	1.49	0.83	0.74	1.26	0.89	1.91	2.36	3.44	137.327	58.6934	183.84	15.9994	0.144626	1.15716	0.816268	1.46111	56	28	74	8	5.21166	7.63988	7.86403	13.6181	10.0038	18.1688	16.37	35.1211	1000	1728	3695	54.8	18	91	170	0.02658	2143	3186	5828	90.2	2.68	1.97	2.18
Ba2ILiO6	Ba	I	Li	O	2.0756	-2.23767	1.49	2.06	0.9	1.26	0.89	2.66	0.98	3.44	137.327	126.904	6.941	15.9994	0.144626	3.05905	0.618049	1.46111	56	53	3	8	5.21166	10.4513	5.39171	13.6181	10.0038	19.1313	75.6401	35.1211	1000	386.85	453.69	54.8	18	0.449	85	0.02658	2143	457.4	1615	90.2	2.68	1.98	1.82
Ba2CuTeO6	Ba	Cu	Te	O	0	-2.17499	1.49	0.87	2.07	1.26	0.89	1.9	2.1	3.44	137.327	63.546	127.6	15.9994	0.144626	1.23578	1.97088	1.46111	56	29	52	8	5.21166	7.72638	9.00981	13.6181	10.0038	20.2924	18.6	35.1211	1000	1357.77	722.66	54.8	18	400	3	0.02658	2143	3200	1261	90.2	2.68	1.96	2.06
Ba2LiReO6	Ba	Li	Re	O	1.8198	-2.73904	1.49	0.9	0.67	1.26	0.89	0.98	1.9	3.44	137.327	6.941	186.207	15.9994	0.144626	0.618049	0.0603966	1.46111	56	3	75	8	5.21166	5.39171	7.83352	13.6181	10.0038	75.6401	16.6	35.1211	1000	453.69	3459	54.8	18	85	48	0.02658	2143	1615	5869	90.2	2.68	1.82	2.16
Rb2LiVF6	Rb	Li	V	F	0	-3.09577	1.66	0.9	0.68	1.19	0.82	0.98	1.63	3.98	85.4678	6.941	50.9415	18.9984	0.485916	0.618049	0.527662	3.40119	37	3	23	9	4.17713	5.39171	6.74619	17.4228	27.2895	75.6401	14.634	34.9708	312.46	453.69	2183	53.53	58	85	31	0.0277	961	1615	3680	85.03	3.03	1.82	2.07
Ba2FeTaO6	Ba	Fe	Ta	O	1.8623	-3.00363	1.49	0.785	0.78	1.26	0.89	1.83	1.5	3.44	137.327	55.845	180.948	15.9994	0.144626	0.153236	0.32312	1.46111	56	26	73	8	5.21166	7.90247	7.54957	13.6181	10.0038	16.1992	16.2	35.1211	1000	1811	3290	54.8	18	80	57	0.02658	2143	3134	5731	90.2	2.68	2.04	2.22
Ba2FeNbO6	Ba	Fe	Nb	O	0	0.0524825	1.49	0.785	0.78	1.26	0.89	1.83	1.6	3.44	137.327	55.845	92.9064	15.9994	0.144626	0.153236	0.917407	1.46111	56	26	41	8	5.21166	7.90247	6.75885	13.6181	10.0038	16.1992	14.32	35.1211	1000	1811	2750	54.8	18	80	54	0.02658	2143	3134	5017	90.2	2.68	2.04	2.18
Ba2HgUO6	Ba	Hg	U	O	1.6345	-2.9018	1.49	1.16	0.87	1.26	0.89	2	1.38	3.44	137.327	200.59	238.029	15.9994	0.144626	-0.52	0.53	1.46111	56	80	92	8	5.21166	10.4375	6.19405	13.6181	10.0038	18.7569	11.6	35.1211	1000	234.32	1405.3	54.8	18	8.3	27	0.02658	2143	629.88	4200	90.2	2.68	2.23	2.41
Ba2CePuO6	Ba	Ce	Pu	O	0.2192	-3.43868	1.49	1.01	1	1.26	0.89	1.12	1.28	3.44	137.327	140.116	244	15.9994	0.144626	0.572	-0.5	1.46111	56	58	94	8	5.21166	5.5386	6.02576	13.6181	10.0038	10.956	11.5	35.1211	1000	1068	912.5	54.8	18	11	6	0.02658	2143	3633	3503	90.2	2.68	2.42	2.43
Pb2InNbO6	Pb	In	Nb	O	2.406	-2.10585	1.33	0.94	0.78	1.26	2.33	1.78	1.6	3.44	207.2	114.818	92.9064	15.9994	0.356721	0.383926	0.917407	1.46111	82	49	41	8	7.41668	5.78636	6.75885	13.6181	15.0325	18.8704	14.32	35.1211	600.61	429.75	2750	54.8	35	82	54	0.02658	2022	2345	5017	90.2	2.02	1.93	2.18
Pb2MnTeO6	Pb	Mn	Te	O	1.0191	-1.64243	1.33	0.67	2.07	1.26	2.33	1.55	2.1	3.44	207.2	54.938	127.6	15.9994	0.356721	-0.52	1.97088	1.46111	82	25	52	8	7.41668	7.43404	9.00981	13.6181	15.0325	15.64	18.6	35.1211	600.61	1519	722.66	54.8	35	7.8	3	0.02658	2022	2334	1261	90.2	2.02	2.05	2.06
Pb2MgUO6	Pb	Mg	U	O	1.3407	-2.65482	1.33	0.86	0.87	1.26	2.33	1.31	1.38	3.44	207.2	24.305	238.029	15.9994	0.356721	-0.42	0.53	1.46111	82	12	92	8	7.41668	7.64624	6.19405	13.6181	15.0325	15.0353	11.6	35.1211	600.61	923	1405.3	54.8	35	160	27	0.02658	2022	1363	4200	90.2	2.02	1.73	2.41
Pb2NbScO6	Pb	Nb	Sc	O	2.5749	-2.64141	1.33	0.78	0.885	1.26	2.33	1.6	1.36	3.44	207.2	92.9064	44.9559	15.9994	0.356721	0.917407	0.1882	1.46111	82	41	21	8	7.41668	6.75885	6.56149	13.6181	15.0325	14.32	12.7998	35.1211	600.61	2750	1814	54.8	35	54	16	0.02658	2022	5017	3103	90.2	2.02	2.18	2.15
Pb2ScTaO6	Pb	Sc	Ta	O	2.5824	-2.76306	1.33	0.885	0.78	1.26	2.33	1.36	1.5	3.44	207.2	44.9559	180.948	15.9994	0.356721	0.1882	0.32312	1.46111	82	21	73	8	7.41668	6.56149	7.54957	13.6181	15.0325	12.7998	16.2	35.1211	600.61	1814	3290	54.8	35	16	57	0.02658	2022	3103	5731	90.2	2.02	2.15	2.22
Pb2FeWO6	Pb	Fe	W	O	2.3575	-1.71207	1.33	0.785	0.74	1.26	2.33	1.83	2.36	3.44	207.2	55.845	183.84	15.9994	0.356721	0.153236	0.816268	1.46111	82	26	74	8	7.41668	7.90247	7.86403	13.6181	15.0325	16.1992	16.37	35.1211	600.61	1811	3695	54.8	35	80	170	0.02658	2022	3134	5828	90.2	2.02	2.04	2.18
Pb2CrHgO6	Pb	Cr	Hg	O	2.0918	-1.49754	1.33	0.755	1.16	1.26	2.33	1.66	2	3.44	207.2	51.9961	200.59	15.9994	0.356721	0.675841	-0.52	1.46111	82	24	80	8	7.41668	6.76651	10.4375	13.6181	15.0325	16.4863	18.7569	35.1211	600.61	2180	234.32	54.8	35	94	8.3	0.02658	2022	2944	629.88	90.2	2.02	2.06	2.23
Ba2MoNiO6	Ba	Mo	Ni	O	2.3514	-2.44667	1.49	0.73	0.83	1.26	0.89	2.16	1.91	3.44	137.327	95.94	58.6934	15.9994	0.144626	0.74733	1.15716	1.46111	56	42	28	8	5.21166	7.09243	7.63988	13.6181	10.0038	16.16	18.1688	35.1211	1000	2896	1728	54.8	18	139	91	0.02658	2143	4912	3186	90.2	2.68	2.17	1.97
K2FeLiF6	K	Fe	Li	F	3.9473	-2.97684	1.52	0.785	0.9	1.19	0.82	1.83	0.98	3.98	39.0983	55.845	6.941	18.9984	0.501459	0.153236	0.618049	3.40119	19	26	3	9	4.34066	7.90247	5.39171	17.4228	31.625	16.1992	75.6401	34.9708	336.53	1811	453.69	53.53	100	80	85	0.0277	1032	3134	1615	85.03	2.75	2.04	1.82
Ba2EuMoO6	Ba	Eu	Mo	O	0.0479	-2.86607	1.49	1.087	0.73	1.26	0.89	1.2	2.16	3.44	137.327	151.964	95.94	15.9994	0.144626	0.11613	0.74733	1.46111	56	63	42	8	5.21166	5.67038	7.09243	13.6181	10.0038	11.24	16.16	35.1211	1000	1099	2896	54.8	18	14	139	0.02658	2143	1800	4912	90.2	2.68	2.35	2.17
K2LiVF6	K	Li	V	F	0	-3.11982	1.52	0.9	0.68	1.19	0.82	0.98	1.63	3.98	39.0983	6.941	50.9415	18.9984	0.501459	0.618049	0.527662	3.40119	19	3	23	9	4.34066	5.39171	6.74619	17.4228	31.625	75.6401	14.634	34.9708	336.53	453.69	2183	53.53	100	85	31	0.0277	1032	1615	3680	85.03	2.75	1.82	2.07
Pb2CoWO6	Pb	Co	W	O	1.87	-1.74954	1.33	0.75	0.74	1.26	2.33	1.88	2.36	3.44	207.2	58.9332	183.84	15.9994	0.356721	0.662265	0.816268	1.46111	82	27	74	8	7.41668	7.88101	7.86403	13.6181	15.0325	17.0844	16.37	35.1211	600.61	1768	3695	54.8	35	100	170	0.02658	2022	3200	5828	90.2	2.02	2	2.18
Pb2SbScO6	Pb	Sb	Sc	O	2.7561	-2.26634	1.33	0.76	0.885	1.26	2.33	2.05	1.36	3.44	207.2	121.76	44.9559	15.9994	0.356721	1.0474	0.1882	1.46111	82	51	21	8	7.41668	8.60839	6.56149	13.6181	15.0325	16.626	12.7998	35.1211	600.61	903.78	1814	54.8	35	24	16	0.02658	2022	1860	3103	90.2	2.02	2.06	2.15
Cs2CrLiF6	Cs	Cr	Li	F	4.3359	-3.118	1.81	0.755	0.9	1.19	0.79	1.66	0.98	3.98	132.905	51.9961	6.941	18.9984	0.47163	0.675841	0.618049	3.40119	55	24	3	9	3.89391	6.76651	5.39171	17.4228	23.1575	16.4863	75.6401	34.9708	301.59	2180	453.69	53.53	36	94	85	0.0277	944	2944	1615	85.03	3.43	2.06	1.82
Ba2MgReO6	Ba	Mg	Re	O	0	-2.8341	1.49	0.86	0.67	1.26	0.89	1.31	1.9	3.44	137.327	24.305	186.207	15.9994	0.144626	-0.42	0.0603966	1.46111	56	12	75	8	5.21166	7.64624	7.83352	13.6181	10.0038	15.0353	16.6	35.1211	1000	923	3459	54.8	18	160	48	0.02658	2143	1363	5869	90.2	2.68	1.73	2.16
Ba2ReSmO6	Ba	Re	Sm	O	0	-2.97738	1.49	0.67	1.098	1.26	0.89	1.9	1.17	3.44	137.327	186.207	150.36	15.9994	0.144626	0.0603966	0.162	1.46111	56	75	62	8	5.21166	7.83352	5.64371	13.6181	10.0038	16.6	11.078	35.1211	1000	3459	1345	54.8	18	48	13	0.02658	2143	5869	2076	90.2	2.68	2.16	2.36
Ba2EuWO6	Ba	Eu	W	O	0.1505	-2.96447	1.49	1.087	0.74	1.26	0.89	1.2	2.36	3.44	137.327	151.964	183.84	15.9994	0.144626	0.11613	0.816268	1.46111	56	63	74	8	5.21166	5.67038	7.86403	13.6181	10.0038	11.24	16.37	35.1211	1000	1099	3695	54.8	18	14	170	0.02658	2143	1800	5828	90.2	2.68	2.35	2.18
Pb2MgWO6	Pb	Mg	W	O	2.7568	-2.12459	1.33	0.86	0.74	1.26	2.33	1.31	2.36	3.44	207.2	24.305	183.84	15.9994	0.356721	-0.42	0.816268	1.46111	82	12	74	8	7.41668	7.64624	7.86403	13.6181	15.0325	15.0353	16.37	35.1211	600.61	923	3695	54.8	35	160	170	0.02658	2022	1363	5828	90.2	2.02	1.73	2.18
Ba2NbVO6	Ba	Nb	V	O	0	-3.11683	1.49	0.78	0.68	1.26	0.89	1.6	1.63	3.44	137.327	92.9064	50.9415	15.9994	0.144626	0.917407	0.527662	1.46111	56	41	23	8	5.21166	6.75885	6.74619	13.6181	10.0038	14.32	14.634	35.1211	1000	2750	2183	54.8	18	54	31	0.02658	2143	5017	3680	90.2	2.68	2.18	2.07
K2GaLiF6	K	Ga	Li	F	6.1271	-3.10604	1.52	0.76	0.9	1.19	0.82	1.81	0.98	3.98	39.0983	69.723	6.941	18.9984	0.501459	0.301201	0.618049	3.40119	19	31	3	9	4.34066	5.9993	5.39171	17.4228	31.625	20.5151	75.6401	34.9708	336.53	302.91	453.69	53.53	100	29	85	0.0277	1032	2477	1615	85.03	2.75	1.87	1.82
Ba2SrWO6	Ba	Sr	W	O	3.2504	-2.96557	1.49	1.32	0.74	1.26	0.89	0.95	2.36	3.44	137.327	87.62	183.84	15.9994	0.144626	0.052066	0.816268	1.46111	56	38	74	8	5.21166	5.69487	7.86403	13.6181	10.0038	11.0303	16.37	35.1211	1000	1050	3695	54.8	18	35	170	0.02658	2143	1655	5828	90.2	2.68	2.49	2.18
K2CrLiF6	K	Cr	Li	F	4.1644	-3.1452	1.52	0.755	0.9	1.19	0.82	1.66	0.98	3.98	39.0983	51.9961	6.941	18.9984	0.501459	0.675841	0.618049	3.40119	19	24	3	9	4.34066	6.76651	5.39171	17.4228	31.625	16.4863	75.6401	34.9708	336.53	2180	453.69	53.53	100	94	85	0.0277	1032	2944	1615	85.03	2.75	2.06	1.82
K2CoLiF6	K	Co	Li	F	0	-2.74062	1.52	0.75	0.9	1.19	0.82	1.88	0.98	3.98	39.0983	58.9332	6.941	18.9984	0.501459	0.662265	0.618049	3.40119	19	27	3	9	4.34066	7.88101	5.39171	17.4228	31.625	17.0844	75.6401	34.9708	336.53	1768	453.69	53.53	100	100	85	0.0277	1032	3200	1615	85.03	2.75	2	1.82
Ba2CoTaO6	Ba	Co	Ta	O	1.5328	-2.80917	1.49	0.75	0.78	1.26	0.89	1.88	1.5	3.44	137.327	58.9332	180.948	15.9994	0.144626	0.662265	0.32312	1.46111	56	27	73	8	5.21166	7.88101	7.54957	13.6181	10.0038	17.0844	16.2	35.1211	1000	1768	3290	54.8	18	100	57	0.02658	2143	3200	5731	90.2	2.68	2	2.22
Ba2CoNbO6	Ba	Co	Nb	O	1.5346	-2.70807	1.49	0.75	0.78	1.26	0.89	1.88	1.6	3.44	137.327	58.9332	92.9064	15.9994	0.144626	0.662265	0.917407	1.46111	56	27	41	8	5.21166	7.88101	6.75885	13.6181	10.0038	17.0844	14.32	35.1211	1000	1768	2750	54.8	18	100	54	0.02658	2143	3200	5017	90.2	2.68	2	2.18
Pb2NiWO6	Pb	Ni	W	O	2.7937	-1.72894	1.33	0.83	0.74	1.26	2.33	1.91	2.36	3.44	207.2	58.6934	183.84	15.9994	0.356721	1.15716	0.816268	1.46111	82	28	74	8	7.41668	7.63988	7.86403	13.6181	15.0325	18.1688	16.37	35.1211	600.61	1728	3695	54.8	35	91	170	0.02658	2022	3186	5828	90.2	2.02	1.97	2.18
Pb2INaO6	Pb	I	Na	O	2.5426	-1.37844	1.33	2.06	1.16	1.26	2.33	2.66	0.93	3.44	207.2	126.904	22.9898	15.9994	0.356721	3.05905	0.547926	1.46111	82	53	11	8	7.41668	10.4513	5.13908	13.6181	15.0325	19.1313	47.2864	35.1211	600.61	386.85	370.87	54.8	35	0.449	140	0.02658	2022	457.4	1156	90.2	2.02	1.98	2.27
Pb2FeTaO6	Pb	Fe	Ta	O	2.0945	-2.16103	1.33	0.785	0.78	1.26	2.33	1.83	1.5	3.44	207.2	55.845	180.948	15.9994	0.356721	0.153236	0.32312	1.46111	82	26	73	8	7.41668	7.90247	7.54957	13.6181	15.0325	16.1992	16.2	35.1211	600.61	1811	3290	54.8	35	80	57	0.02658	2022	3134	5731	90.2	2.02	2.04	2.22
Pb2FeNbO6	Pb	Fe	Nb	O	1.8713	-2.07274	1.33	0.785	0.78	1.26	2.33	1.83	1.6	3.44	207.2	55.845	92.9064	15.9994	0.356721	0.153236	0.917407	1.46111	82	26	41	8	7.41668	7.90247	6.75885	13.6181	15.0325	16.1992	14.32	35.1211	600.61	1811	2750	54.8	35	80	54	0.02658	2022	3134	5017	90.2	2.02	2.04	2.18
Pb2MgTeO6	Pb	Mg	Te	O	2.2805	-1.8577	1.33	0.86	2.07	1.26	2.33	1.31	2.1	3.44	207.2	24.305	127.6	15.9994	0.356721	-0.42	1.97088	1.46111	82	12	52	8	7.41668	7.64624	9.00981	13.6181	15.0325	15.0353	18.6	35.1211	600.61	923	722.66	54.8	35	160	3	0.02658	2022	1363	1261	90.2	2.02	1.73	2.06
Sr2FeWO6	Sr	Fe	W	O	2.3908	-2.65697	1.32	0.785	0.74	1.26	0.95	1.83	2.36	3.44	87.62	55.845	183.84	15.9994	0.052066	0.153236	0.816268	1.46111	38	26	74	8	5.69487	7.90247	7.86403	13.6181	11.0303	16.1992	16.37	35.1211	1050	1811	3695	54.8	35	80	170	0.02658	1655	3134	5828	90.2	2.49	2.04	2.18
Sr2InReO6	Sr	In	Re	O	0	-2.47772	1.32	0.94	0.67	1.26	0.95	1.78	1.9	3.44	87.62	114.818	186.207	15.9994	0.052066	0.383926	0.0603966	1.46111	38	49	75	8	5.69487	5.78636	7.83352	13.6181	11.0303	18.8704	16.6	35.1211	1050	429.75	3459	54.8	35	82	48	0.02658	1655	2345	5869	90.2	2.49	1.93	2.16
Sr2MoVO6	Sr	Mo	V	O	0	-2.72602	1.32	0.73	0.68	1.26	0.95	2.16	1.63	3.44	87.62	95.94	50.9415	15.9994	0.052066	0.74733	0.527662	1.46111	38	42	23	8	5.69487	7.09243	6.74619	13.6181	11.0303	16.16	14.634	35.1211	1050	2896	2183	54.8	35	139	31	0.02658	1655	4912	3680	90.2	2.49	2.17	2.07
Sr2MnReO6	Sr	Mn	Re	O	0.2928	-2.62812	1.32	0.67	0.67	1.26	0.95	1.55	1.9	3.44	87.62	54.938	186.207	15.9994	0.052066	-0.52	0.0603966	1.46111	38	25	75	8	5.69487	7.43404	7.83352	13.6181	11.0303	15.64	16.6	35.1211	1050	1519	3459	54.8	35	7.8	48	0.02658	1655	2334	5869	90.2	2.49	2.05	2.16
Sr2ScTaO6	Sr	Sc	Ta	O	3.4213	-3.61842	1.32	0.885	0.78	1.26	0.95	1.36	1.5	3.44	87.62	44.9559	180.948	15.9994	0.052066	0.1882	0.32312	1.46111	38	21	73	8	5.69487	6.56149	7.54957	13.6181	11.0303	12.7998	16.2	35.1211	1050	1814	3290	54.8	35	16	57	0.02658	1655	3103	5731	90.2	2.49	2.15	2.22
Sr2NbScO6	Sr	Nb	Sc	O	2.942	-3.49753	1.32	0.78	0.885	1.26	0.95	1.6	1.36	3.44	87.62	92.9064	44.9559	15.9994	0.052066	0.917407	0.1882	1.46111	38	41	21	8	5.69487	6.75885	6.56149	13.6181	11.0303	14.32	12.7998	35.1211	1050	2750	1814	54.8	35	54	16	0.02658	1655	5017	3103	90.2	2.49	2.18	2.15
Sr2FeMoO6	Sr	Fe	Mo	O	0.4168	-2.52752	1.32	0.785	0.73	1.26	0.95	1.83	2.16	3.44	87.62	55.845	95.94	15.9994	0.052066	0.153236	0.74733	1.46111	38	26	42	8	5.69487	7.90247	7.09243	13.6181	11.0303	16.1992	16.16	35.1211	1050	1811	2896	54.8	35	80	139	0.02658	1655	3134	4912	90.2	2.49	2.04	2.17
Sr2MoZrO6	Sr	Mo	Zr	O	0	-3.06355	1.32	0.73	0.86	1.26	0.95	2.16	1.33	3.44	87.62	95.94	91.224	15.9994	0.052066	0.74733	0.433289	1.46111	38	42	40	8	5.69487	7.09243	6.63413	13.6181	11.0303	16.16	13.13	35.1211	1050	2896	2128	54.8	35	139	23	0.02658	1655	4912	4682	90.2	2.49	2.17	2.23
Sr2CrMoO6	Sr	Cr	Mo	O	0	-2.64035	1.32	0.755	0.73	1.26	0.95	1.66	2.16	3.44	87.62	51.9961	95.94	15.9994	0.052066	0.675841	0.74733	1.46111	38	24	42	8	5.69487	6.76651	7.09243	13.6181	11.0303	16.4863	16.16	35.1211	1050	2180	2896	54.8	35	94	139	0.02658	1655	2944	4912	90.2	2.49	2.06	2.17
Sr2MnTeO6	Sr	Mn	Te	O	1.4722	-2.50929	1.32	0.67	2.07	1.26	0.95	1.55	2.1	3.44	87.62	54.938	127.6	15.9994	0.052066	-0.52	1.97088	1.46111	38	25	52	8	5.69487	7.43404	9.00981	13.6181	11.0303	15.64	18.6	35.1211	1050	1519	722.66	54.8	35	7.8	3	0.02658	1655	2334	1261	90.2	2.49	2.05	2.06
Sr2HfNbO6	Sr	Hf	Nb	O	0	-3.43886	1.32	0.85	0.78	1.26	0.95	1.3	1.6	3.44	87.62	178.49	92.9064	15.9994	0.052066	0.17807	0.917407	1.46111	38	72	41	8	5.69487	6.82507	6.75885	13.6181	11.0303	14.61	14.32	35.1211	1050	2506	2750	54.8	35	23	54	0.02658	1655	4876	5017	90.2	2.49	2.23	2.18
Sr2CrWO6	Sr	Cr	W	O	1.1375	-2.76014	1.32	0.755	0.74	1.26	0.95	1.66	2.36	3.44	87.62	51.9961	183.84	15.9994	0.052066	0.675841	0.816268	1.46111	38	24	74	8	5.69487	6.76651	7.86403	13.6181	11.0303	16.4863	16.37	35.1211	1050	2180	3695	54.8	35	94	170	0.02658	1655	2944	5828	90.2	2.49	2.06	2.18
Sr2InSbO6	Sr	In	Sb	O	1.0652	-2.52517	1.32	0.94	0.76	1.26	0.95	1.78	2.05	3.44	87.62	114.818	121.76	15.9994	0.052066	0.383926	1.0474	1.46111	38	49	51	8	5.69487	5.78636	8.60839	13.6181	11.0303	18.8704	16.626	35.1211	1050	429.75	903.78	54.8	35	82	24	0.02658	1655	2345	1860	90.2	2.49	1.93	2.06
Sr2NbZrO6	Sr	Nb	Zr	O	0	-3.36818	1.32	0.78	0.86	1.26	0.95	1.6	1.33	3.44	87.62	92.9064	91.224	15.9994	0.052066	0.917407	0.433289	1.46111	38	41	40	8	5.69487	6.75885	6.63413	13.6181	11.0303	14.32	13.13	35.1211	1050	2750	2128	54.8	35	54	23	0.02658	1655	5017	4682	90.2	2.49	2.18	2.23
Sr2BiFeO6	Sr	Bi	Fe	O	0.3496	-2.21492	1.32	1.17	0.785	1.26	0.95	2.02	1.83	3.44	87.62	208.98	55.845	15.9994	0.052066	0.942362	0.153236	1.46111	38	83	26	8	5.69487	7.28552	7.90247	13.6181	11.0303	16.703	16.1992	35.1211	1050	544.4	1811	54.8	35	8	80	0.02658	1655	1837	3134	90.2	2.49	2.07	2.04
Sr2CrReO6	Sr	Cr	Re	O	0.2378	-2.6677	1.32	0.755	0.67	1.26	0.95	1.66	1.9	3.44	87.62	51.9961	186.207	15.9994	0.052066	0.675841	0.0603966	1.46111	38	24	75	8	5.69487	6.76651	7.83352	13.6181	11.0303	16.4863	16.6	35.1211	1050	2180	3459	54.8	35	94	48	0.02658	1655	2944	5869	90.2	2.49	2.06	2.16
Sr2SbScO6	Sr	Sb	Sc	O	3.5074	-3.11119	1.32	0.76	0.885	1.26	0.95	2.05	1.36	3.44	87.62	121.76	44.9559	15.9994	0.052066	1.0474	0.1882	1.46111	38	51	21	8	5.69487	8.60839	6.56149	13.6181	11.0303	16.626	12.7998	35.1211	1050	903.78	1814	54.8	35	24	16	0.02658	1655	1860	3103	90.2	2.49	2.06	2.15
Sr2CoWO6	Sr	Co	W	O	2.0256	-2.60268	1.32	0.75	0.74	1.26	0.95	1.88	2.36	3.44	87.62	58.9332	183.84	15.9994	0.052066	0.662265	0.816268	1.46111	38	27	74	8	5.69487	7.88101	7.86403	13.6181	11.0303	17.0844	16.37	35.1211	1050	1768	3695	54.8	35	100	170	0.02658	1655	3200	5828	90.2	2.49	2	2.18
Pb2MgReO6	Pb	Mg	Re	O	0	-2.02508	1.33	0.86	0.67	1.26	2.33	1.31	1.9	3.44	207.2	24.305	186.207	15.9994	0.356721	-0.42	0.0603966	1.46111	82	12	75	8	7.41668	7.64624	7.83352	13.6181	15.0325	15.0353	16.6	35.1211	600.61	923	3459	54.8	35	160	48	0.02658	2022	1363	5869	90.2	2.02	1.73	2.16
Ba2DyUO6	Ba	Dy	U	O	0.8683	-3.65363	1.49	1.052	0.87	1.26	0.89	1.22	1.38	3.44	137.327	162.5	238.029	15.9994	0.144626	0.352	0.53	1.46111	56	66	92	8	5.21166	5.93905	6.19405	13.6181	10.0038	11.647	11.6	35.1211	1000	1680	1405.3	54.8	18	11	27	0.02658	2143	2840	4200	90.2	2.68	2.31	2.41
Sr2WZnO6	Sr	W	Zn	O	3.4104	-2.66127	1.32	0.74	0.88	1.26	0.95	2.36	1.65	3.44	87.62	183.84	65.409	15.9994	0.052066	0.816268	-0.62	1.46111	38	74	30	8	5.69487	7.86403	9.3942	13.6181	11.0303	16.37	17.9644	35.1211	1050	3695	692.68	54.8	35	170	120	0.02658	1655	5828	1180	90.2	2.49	2.18	2.01
Sr2MnMoO6	Sr	Mn	Mo	O	0.9344	-2.63989	1.32	0.67	0.73	1.26	0.95	1.55	2.16	3.44	87.62	54.938	95.94	15.9994	0.052066	-0.52	0.74733	1.46111	38	25	42	8	5.69487	7.43404	7.09243	13.6181	11.0303	15.64	16.16	35.1211	1050	1519	2896	54.8	35	7.8	139	0.02658	1655	2334	4912	90.2	2.49	2.05	2.17
Sr2NiUO6	Sr	Ni	U	O	1.5458	-3.03417	1.32	0.83	0.87	1.26	0.95	1.91	1.38	3.44	87.62	58.6934	238.029	15.9994	0.052066	1.15716	0.53	1.46111	38	28	92	8	5.69487	7.63988	6.19405	13.6181	11.0303	18.1688	11.6	35.1211	1050	1728	1405.3	54.8	35	91	27	0.02658	1655	3186	4200	90.2	2.49	1.97	2.41
Sr2CoMoO6	Sr	Co	Mo	O	0.4209	-2.4396	1.32	0.75	0.73	1.26	0.95	1.88	2.16	3.44	87.62	58.9332	95.94	15.9994	0.052066	0.662265	0.74733	1.46111	38	27	42	8	5.69487	7.88101	7.09243	13.6181	11.0303	17.0844	16.16	35.1211	1050	1768	2896	54.8	35	100	139	0.02658	1655	3200	4912	90.2	2.49	2	2.17
Sr2LuRuO6	Sr	Lu	Ru	O	0.1147	-2.90043	1.32	1.001	0.76	1.26	0.95	1.27	2.2	3.44	87.62	174.967	101.07	15.9994	0.052066	0.23887	1.04638	1.46111	38	71	44	8	5.69487	5.42587	7.3605	13.6181	11.0303	14.13	16.76	35.1211	1050	1925	2607	54.8	35	16	120	0.02658	1655	3675	4423	90.2	2.49	2.24	2.13
Sr2CuWO6	Sr	Cu	W	O	0	-2.43868	1.32	0.87	0.74	1.26	0.95	1.9	2.36	3.44	87.62	63.546	183.84	15.9994	0.052066	1.23578	0.816268	1.46111	38	29	74	8	5.69487	7.72638	7.86403	13.6181	11.0303	20.2924	16.37	35.1211	1050	1357.77	3695	54.8	35	400	170	0.02658	1655	3200	5828	90.2	2.49	1.96	2.18
Sr2MoZnO6	Sr	Mo	Zn	O	2.3108	-2.54497	1.32	0.73	0.88	1.26	0.95	2.16	1.65	3.44	87.62	95.94	65.409	15.9994	0.052066	0.74733	-0.62	1.46111	38	42	30	8	5.69487	7.09243	9.3942	13.6181	11.0303	16.16	17.9644	35.1211	1050	2896	692.68	54.8	35	139	120	0.02658	1655	4912	1180	90.2	2.49	2.17	2.01
Sr2MnWO6	Sr	Mn	W	O	1.8986	-2.76847	1.32	0.67	0.74	1.26	0.95	1.55	2.36	3.44	87.62	54.938	183.84	15.9994	0.052066	-0.52	0.816268	1.46111	38	25	74	8	5.69487	7.43404	7.86403	13.6181	11.0303	15.64	16.37	35.1211	1050	1519	3695	54.8	35	7.8	170	0.02658	1655	2334	5828	90.2	2.49	2.05	2.18
Sr2IrLuO6	Sr	Ir	Lu	O	0	-2.82452	1.32	0.765	1.001	1.26	0.95	2.2	1.27	3.44	87.62	192.217	174.967	15.9994	0.052066	1.56436	0.23887	1.46111	38	77	71	8	5.69487	8.96702	5.42587	13.6181	11.0303	17	14.13	35.1211	1050	2739	1925	54.8	35	150	16	0.02658	1655	4701	3675	90.2	2.49	2.13	2.24
Sr2TiZrO6	Sr	Ti	Zr	O	1.8689	-3.49254	1.32	0.745	0.86	1.26	0.95	1.54	1.33	3.44	87.62	47.867	91.224	15.9994	0.052066	0.075545	0.433289	1.46111	38	22	40	8	5.69487	6.82812	6.63413	13.6181	11.0303	13.5755	13.13	35.1211	1050	1941	2128	54.8	35	22	23	0.02658	1655	3560	4682	90.2	2.49	2.11	2.23
Sr2ReScO6	Sr	Re	Sc	O	0	-3.06432	1.32	0.67	0.885	1.26	0.95	1.9	1.36	3.44	87.62	186.207	44.9559	15.9994	0.052066	0.0603966	0.1882	1.46111	38	75	21	8	5.69487	7.83352	6.56149	13.6181	11.0303	16.6	12.7998	35.1211	1050	3459	1814	54.8	35	48	16	0.02658	1655	5869	3103	90.2	2.49	2.16	2.15
Sr2MgWO6	Sr	Mg	W	O	3.4286	-2.98258	1.32	0.86	0.74	1.26	0.95	1.31	2.36	3.44	87.62	24.305	183.84	15.9994	0.052066	-0.42	0.816268	1.46111	38	12	74	8	5.69487	7.64624	7.86403	13.6181	11.0303	15.0353	16.37	35.1211	1050	923	3695	54.8	35	160	170	0.02658	1655	1363	5828	90.2	2.49	1.73	2.18
Sr2CuMoO6	Sr	Cu	Mo	O	0	-2.35946	1.32	0.87	0.73	1.26	0.95	1.9	2.16	3.44	87.62	63.546	95.94	15.9994	0.052066	1.23578	0.74733	1.46111	38	29	42	8	5.69487	7.72638	7.09243	13.6181	11.0303	20.2924	16.16	35.1211	1050	1357.77	2896	54.8	35	400	139	0.02658	1655	3200	4912	90.2	2.49	1.96	2.17
Sr2InNbO6	Sr	In	Nb	O	3.4305	-2.93206	1.32	0.94	0.78	1.26	0.95	1.78	1.6	3.44	87.62	114.818	92.9064	15.9994	0.052066	0.383926	0.917407	1.46111	38	49	41	8	5.69487	5.78636	6.75885	13.6181	11.0303	18.8704	14.32	35.1211	1050	429.75	2750	54.8	35	82	54	0.02658	1655	2345	5017	90.2	2.49	1.93	2.18
Sr2InTaO6	Sr	In	Ta	O	3.9813	-3.09694	1.32	0.94	0.78	1.26	0.95	1.78	1.5	3.44	87.62	114.818	180.948	15.9994	0.052066	0.383926	0.32312	1.46111	38	49	73	8	5.69487	5.78636	7.54957	13.6181	11.0303	18.8704	16.2	35.1211	1050	429.75	3290	54.8	35	82	57	0.02658	1655	2345	5731	90.2	2.49	1.93	2.22
Sr2HfTiO6	Sr	Hf	Ti	O	2.4253	-3.56867	1.32	0.85	0.745	1.26	0.95	1.3	1.54	3.44	87.62	178.49	47.867	15.9994	0.052066	0.17807	0.075545	1.46111	38	72	22	8	5.69487	6.82507	6.82812	13.6181	11.0303	14.61	13.5755	35.1211	1050	2506	1941	54.8	35	23	22	0.02658	1655	4876	3560	90.2	2.49	2.23	2.11
Sr2IrScO6	Sr	Ir	Sc	O	0	-2.80349	1.32	0.765	0.885	1.26	0.95	2.2	1.36	3.44	87.62	192.217	44.9559	15.9994	0.052066	1.56436	0.1882	1.46111	38	77	21	8	5.69487	8.96702	6.56149	13.6181	11.0303	17	12.7998	35.1211	1050	2739	1814	54.8	35	150	16	0.02658	1655	4701	3103	90.2	2.49	2.13	2.15
Ba2CrTaO6	Ba	Cr	Ta	O	0.5778	-3.16533	1.49	0.755	0.78	1.26	0.89	1.66	1.5	3.44	137.327	51.9961	180.948	15.9994	0.144626	0.675841	0.32312	1.46111	56	24	73	8	5.21166	6.76651	7.54957	13.6181	10.0038	16.4863	16.2	35.1211	1000	2180	3290	54.8	18	94	57	0.02658	2143	2944	5731	90.2	2.68	2.06	2.22
Pb2GaNbO6	Pb	Ga	Nb	O	2.6941	-2.20013	1.33	0.76	0.78	1.26	2.33	1.81	1.6	3.44	207.2	69.723	92.9064	15.9994	0.356721	0.301201	0.917407	1.46111	82	31	41	8	7.41668	5.9993	6.75885	13.6181	15.0325	20.5151	14.32	35.1211	600.61	302.91	2750	54.8	35	29	54	0.02658	2022	2477	5017	90.2	2.02	1.87	2.18
Sr2RuTmO6	Sr	Ru	Tm	O	0	-2.8869	1.32	0.76	1.02	1.26	0.95	2.2	1.25	3.44	87.62	101.07	168.934	15.9994	0.052066	1.04638	1.02922	1.46111	38	44	69	8	5.69487	7.3605	6.18431	13.6181	11.0303	16.76	12.065	35.1211	1050	2607	1818	54.8	35	120	17	0.02658	1655	4423	2223	90.2	2.49	2.13	2.27
Sr2MgMoO6	Sr	Mg	Mo	O	2.2149	-2.85034	1.32	0.86	0.73	1.26	0.95	1.31	2.16	3.44	87.62	24.305	95.94	15.9994	0.052066	-0.42	0.74733	1.46111	38	12	42	8	5.69487	7.64624	7.09243	13.6181	11.0303	15.0353	16.16	35.1211	1050	923	2896	54.8	35	160	139	0.02658	1655	1363	4912	90.2	2.49	1.73	2.17
Sr2MgUO6	Sr	Mg	U	O	2.1157	-3.47632	1.32	0.86	0.87	1.26	0.95	1.31	1.38	3.44	87.62	24.305	238.029	15.9994	0.052066	-0.42	0.53	1.46111	38	12	92	8	5.69487	7.64624	6.19405	13.6181	11.0303	15.0353	11.6	35.1211	1050	923	1405.3	54.8	35	160	27	0.02658	1655	1363	4200	90.2	2.49	1.73	2.41
Sr2MoTiO6	Sr	Mo	Ti	O	0	-3.04509	1.32	0.73	0.745	1.26	0.95	2.16	1.54	3.44	87.62	95.94	47.867	15.9994	0.052066	0.74733	0.075545	1.46111	38	42	22	8	5.69487	7.09243	6.82812	13.6181	11.0303	16.16	13.5755	35.1211	1050	2896	1941	54.8	35	139	22	0.02658	1655	4912	3560	90.2	2.49	2.17	2.11
Sr2CoTeO6	Sr	Co	Te	O	1.51	-2.32944	1.32	0.75	2.07	1.26	0.95	1.88	2.1	3.44	87.62	58.9332	127.6	15.9994	0.052066	0.662265	1.97088	1.46111	38	27	52	8	5.69487	7.88101	9.00981	13.6181	11.0303	17.0844	18.6	35.1211	1050	1768	722.66	54.8	35	100	3	0.02658	1655	3200	1261	90.2	2.49	2	2.06
Ba2MoSmO6	Ba	Mo	Sm	O	0	-2.97465	1.49	0.73	1.098	1.26	0.89	2.16	1.17	3.44	137.327	95.94	150.36	15.9994	0.144626	0.74733	0.162	1.46111	56	42	62	8	5.21166	7.09243	5.64371	13.6181	10.0038	16.16	11.078	35.1211	1000	2896	1345	54.8	18	139	13	0.02658	2143	4912	2076	90.2	2.68	2.17	2.36
Sr2RuYO6	Sr	Ru	Y	O	0	-2.8397	1.32	0.76	1.04	1.26	0.95	2.2	1.22	3.44	87.62	101.07	88.9059	15.9994	0.052066	1.04638	0.30712	1.46111	38	44	39	8	5.69487	7.3605	6.21726	13.6181	11.0303	16.76	12.2236	35.1211	1050	2607	1799	54.8	35	120	17	0.02658	1655	4423	3609	90.2	2.49	2.13	2.32
Pb2CoNbO6	Pb	Co	Nb	O	1.2299	-1.90346	1.33	0.75	0.78	1.26	2.33	1.88	1.6	3.44	207.2	58.9332	92.9064	15.9994	0.356721	0.662265	0.917407	1.46111	82	27	41	8	7.41668	7.88101	6.75885	13.6181	15.0325	17.0844	14.32	35.1211	600.61	1768	2750	54.8	35	100	54	0.02658	2022	3200	5017	90.2	2.02	2	2.18
Sr2HoRuO6	Sr	Ho	Ru	O	0	-2.8644	1.32	1.041	0.76	1.26	0.95	1.23	2.2	3.44	87.62	164.93	101.07	15.9994	0.052066	0.338	1.04638	1.46111	38	67	44	8	5.69487	6.0215	7.3605	13.6181	11.0303	11.781	16.76	35.1211	1050	1734	2607	54.8	35	16	120	0.02658	1655	2993	4423	90.2	2.49	2.3	2.13
Sr2LiReO6	Sr	Li	Re	O	1.5935	-2.73598	1.32	0.9	0.67	1.26	0.95	0.98	1.9	3.44	87.62	6.941	186.207	15.9994	0.052066	0.618049	0.0603966	1.46111	38	3	75	8	5.69487	5.39171	7.83352	13.6181	11.0303	75.6401	16.6	35.1211	1050	453.69	3459	54.8	35	85	48	0.02658	1655	1615	5869	90.2	2.49	1.82	2.16
Sr2NiWO6	Sr	Ni	W	O	0	-2.58449	1.32	0.83	0.74	1.26	0.95	1.91	2.36	3.44	87.62	58.6934	183.84	15.9994	0.052066	1.15716	0.816268	1.46111	38	28	74	8	5.69487	7.63988	7.86403	13.6181	11.0303	18.1688	16.37	35.1211	1050	1728	3695	54.8	35	91	170	0.02658	1655	3186	5828	90.2	2.49	1.97	2.18
Sr2CuTeO6	Sr	Cu	Te	O	0.2198	-2.20915	1.32	0.87	2.07	1.26	0.95	1.9	2.1	3.44	87.62	63.546	127.6	15.9994	0.052066	1.23578	1.97088	1.46111	38	29	52	8	5.69487	7.72638	9.00981	13.6181	11.0303	20.2924	18.6	35.1211	1050	1357.77	722.66	54.8	35	400	3	0.02658	1655	3200	1261	90.2	2.49	1.96	2.06
Sr2ReZnO6	Sr	Re	Zn	O	0	-2.55392	1.32	0.67	0.88	1.26	0.95	1.9	1.65	3.44	87.62	186.207	65.409	15.9994	0.052066	0.0603966	-0.62	1.46111	38	75	30	8	5.69487	7.83352	9.3942	13.6181	11.0303	16.6	17.9644	35.1211	1050	3459	692.68	54.8	35	48	120	0.02658	1655	5869	1180	90.2	2.49	2.16	2.01
Sr2IrYO6	Sr	Ir	Y	O	0	-2.76337	1.32	0.765	1.04	1.26	0.95	2.2	1.22	3.44	87.62	192.217	88.9059	15.9994	0.052066	1.56436	0.30712	1.46111	38	77	39	8	5.69487	8.96702	6.21726	13.6181	11.0303	17	12.2236	35.1211	1050	2739	1799	54.8	35	150	17	0.02658	1655	4701	3609	90.2	2.49	2.13	2.32
Sr2ErReO6	Sr	Er	Re	O	0	-3.02978	1.32	1.03	0.67	1.26	0.95	1.24	1.9	3.44	87.62	167.259	186.207	15.9994	0.052066	0.312	0.0603966	1.46111	38	68	75	8	5.69487	6.1077	7.83352	13.6181	11.0303	11.916	16.6	35.1211	1050	1802	3459	54.8	35	15	48	0.02658	1655	3141	5869	90.2	2.49	2.29	2.16
Sr2UZnO6	Sr	U	Zn	O	1.8031	-3.19324	1.32	0.87	0.88	1.26	0.95	1.38	1.65	3.44	87.62	238.029	65.409	15.9994	0.052066	0.53	-0.62	1.46111	38	92	30	8	5.69487	6.19405	9.3942	13.6181	11.0303	11.6	17.9644	35.1211	1050	1405.3	692.68	54.8	35	27	120	0.02658	1655	4200	1180	90.2	2.49	2.41	2.01
Sr2FeTaO6	Sr	Fe	Ta	O	1.5015	-3.04882	1.32	0.785	0.78	1.26	0.95	1.83	1.5	3.44	87.62	55.845	180.948	15.9994	0.052066	0.153236	0.32312	1.46111	38	26	73	8	5.69487	7.90247	7.54957	13.6181	11.0303	16.1992	16.2	35.1211	1050	1811	3290	54.8	35	80	57	0.02658	1655	3134	5731	90.2	2.49	2.04	2.22
Sr2FeNbO6	Sr	Fe	Nb	O	1.1662	-2.89269	1.32	0.785	0.78	1.26	0.95	1.83	1.6	3.44	87.62	55.845	92.9064	15.9994	0.052066	0.153236	0.917407	1.46111	38	26	41	8	5.69487	7.90247	6.75885	13.6181	11.0303	16.1992	14.32	35.1211	1050	1811	2750	54.8	35	80	54	0.02658	1655	3134	5017	90.2	2.49	2.04	2.18
Sr2CoUO6	Sr	Co	U	O	0	-3.00436	1.32	0.75	0.87	1.26	0.95	1.88	1.38	3.44	87.62	58.9332	238.029	15.9994	0.052066	0.662265	0.53	1.46111	38	27	92	8	5.69487	7.88101	6.19405	13.6181	11.0303	17.0844	11.6	35.1211	1050	1768	1405.3	54.8	35	100	27	0.02658	1655	3200	4200	90.2	2.49	2	2.41
Sr2DyRuO6	Sr	Dy	Ru	O	0.2518	-2.85476	1.32	1.052	0.76	1.26	0.95	1.22	2.2	3.44	87.62	162.5	101.07	15.9994	0.052066	0.352	1.04638	1.46111	38	66	44	8	5.69487	5.93905	7.3605	13.6181	11.0303	11.647	16.76	35.1211	1050	1680	2607	54.8	35	11	120	0.02658	1655	2840	4423	90.2	2.49	2.31	2.13
Sr2MoNiO6	Sr	Mo	Ni	O	2.2338	-2.46702	1.32	0.73	0.83	1.26	0.95	2.16	1.91	3.44	87.62	95.94	58.6934	15.9994	0.052066	0.74733	1.15716	1.46111	38	42	28	8	5.69487	7.09243	7.63988	13.6181	11.0303	16.16	18.1688	35.1211	1050	2896	1728	54.8	35	139	91	0.02658	1655	4912	3186	90.2	2.49	2.17	1.97
Sr2MgTeO6	Sr	Mg	Te	O	2.3417	-2.71368	1.32	0.86	2.07	1.26	0.95	1.31	2.1	3.44	87.62	24.305	127.6	15.9994	0.052066	-0.42	1.97088	1.46111	38	12	52	8	5.69487	7.64624	9.00981	13.6181	11.0303	15.0353	18.6	35.1211	1050	923	722.66	54.8	35	160	3	0.02658	1655	1363	1261	90.2	2.49	1.73	2.06
Sr2ReYO6	Sr	Re	Y	O	0	-2.98645	1.32	0.67	1.04	1.26	0.95	1.9	1.22	3.44	87.62	186.207	88.9059	15.9994	0.052066	0.0603966	0.30712	1.46111	38	75	39	8	5.69487	7.83352	6.21726	13.6181	11.0303	16.6	12.2236	35.1211	1050	3459	1799	54.8	35	48	17	0.02658	1655	5869	3609	90.2	2.49	2.16	2.32
Sr2HoReO6	Sr	Ho	Re	O	0	-3.01584	1.32	1.041	0.67	1.26	0.95	1.23	1.9	3.44	87.62	164.93	186.207	15.9994	0.052066	0.338	0.0603966	1.46111	38	67	75	8	5.69487	6.0215	7.83352	13.6181	11.0303	11.781	16.6	35.1211	1050	1734	3459	54.8	35	16	48	0.02658	1655	2993	5869	90.2	2.49	2.3	2.16
Ba2SmWO6	Ba	Sm	W	O	1.7704	-3.08365	1.49	1.098	0.74	1.26	0.89	1.17	2.36	3.44	137.327	150.36	183.84	15.9994	0.144626	0.162	0.816268	1.46111	56	62	74	8	5.21166	5.64371	7.86403	13.6181	10.0038	11.078	16.37	35.1211	1000	1345	3695	54.8	18	13	170	0.02658	2143	2076	5828	90.2	2.68	2.36	2.18
Ba2FeReO6	Ba	Fe	Re	O	0	-2.48333	1.49	0.785	0.67	1.26	0.89	1.83	1.9	3.44	137.327	55.845	186.207	15.9994	0.144626	0.153236	0.0603966	1.46111	56	26	75	8	5.21166	7.90247	7.83352	13.6181	10.0038	16.1992	16.6	35.1211	1000	1811	3459	54.8	18	80	48	0.02658	2143	3134	5869	90.2	2.68	2.04	2.16
Sr2MgReO6	Sr	Mg	Re	O	0	-2.86077	1.32	0.86	0.67	1.26	0.95	1.31	1.9	3.44	87.62	24.305	186.207	15.9994	0.052066	-0.42	0.0603966	1.46111	38	12	75	8	5.69487	7.64624	7.83352	13.6181	11.0303	15.0353	16.6	35.1211	1050	923	3459	54.8	35	160	48	0.02658	1655	1363	5869	90.2	2.49	1.73	2.16
Ba2MnNbO6	Ba	Mn	Nb	O	1.1475	-2.96033	1.49	0.67	0.78	1.26	0.89	1.55	1.6	3.44	137.327	54.938	92.9064	15.9994	0.144626	-0.52	0.917407	1.46111	56	25	41	8	5.21166	7.43404	6.75885	13.6181	10.0038	15.64	14.32	35.1211	1000	1519	2750	54.8	18	7.8	54	0.02658	2143	2334	5017	90.2	2.68	2.05	2.18
Ba2MnTaO6	Ba	Mn	Ta	O	1.1823	-3.06825	1.49	0.67	0.78	1.26	0.89	1.55	1.5	3.44	137.327	54.938	180.948	15.9994	0.144626	-0.52	0.32312	1.46111	56	25	73	8	5.21166	7.43404	7.54957	13.6181	10.0038	15.64	16.2	35.1211	1000	1519	3290	54.8	18	7.8	57	0.02658	2143	2334	5731	90.2	2.68	2.05	2.22
Sr2TaVO6	Sr	Ta	V	O	0	-3.26946	1.32	0.78	0.68	1.26	0.95	1.5	1.63	3.44	87.62	180.948	50.9415	15.9994	0.052066	0.32312	0.527662	1.46111	38	73	23	8	5.69487	7.54957	6.74619	13.6181	11.0303	16.2	14.634	35.1211	1050	3290	2183	54.8	35	57	31	0.02658	1655	5731	3680	90.2	2.49	2.22	2.07
Sr2GaNbO6	Sr	Ga	Nb	O	3.2457	-3.05994	1.32	0.76	0.78	1.26	0.95	1.81	1.6	3.44	87.62	69.723	92.9064	15.9994	0.052066	0.301201	0.917407	1.46111	38	31	41	8	5.69487	5.9993	6.75885	13.6181	11.0303	20.5151	14.32	35.1211	1050	302.91	2750	54.8	35	29	54	0.02658	1655	2477	5017	90.2	2.49	1.87	2.18
Sr2GaTaO6	Sr	Ga	Ta	O	4.0418	-3.17373	1.32	0.76	0.78	1.26	0.95	1.81	1.5	3.44	87.62	69.723	180.948	15.9994	0.052066	0.301201	0.32312	1.46111	38	31	73	8	5.69487	5.9993	7.54957	13.6181	11.0303	20.5151	16.2	35.1211	1050	302.91	3290	54.8	35	29	57	0.02658	1655	2477	5731	90.2	2.49	1.87	2.22
Sr2ErMoO6	Sr	Er	Mo	O	0.9365	-3.11108	1.32	1.03	0.73	1.26	0.95	1.24	2.16	3.44	87.62	167.259	95.94	15.9994	0.052066	0.312	0.74733	1.46111	38	68	42	8	5.69487	6.1077	7.09243	13.6181	11.0303	11.916	16.16	35.1211	1050	1802	2896	54.8	35	15	139	0.02658	1655	3141	4912	90.2	2.49	2.29	2.17
Sr2SbYO6	Sr	Sb	Y	O	3.5122	-3.04083	1.32	0.76	1.04	1.26	0.95	2.05	1.22	3.44	87.62	121.76	88.9059	15.9994	0.052066	1.0474	0.30712	1.46111	38	51	39	8	5.69487	8.60839	6.21726	13.6181	11.0303	16.626	12.2236	35.1211	1050	903.78	1799	54.8	35	24	17	0.02658	1655	1860	3609	90.2	2.49	2.06	2.32
Sr2LuNbO6	Sr	Lu	Nb	O	3.2094	-3.5212	1.32	1.001	0.78	1.26	0.95	1.27	1.6	3.44	87.62	174.967	92.9064	15.9994	0.052066	0.23887	0.917407	1.46111	38	71	41	8	5.69487	5.42587	6.75885	13.6181	11.0303	14.13	14.32	35.1211	1050	1925	2750	54.8	35	16	54	0.02658	1655	3675	5017	90.2	2.49	2.24	2.18
Sr2LuTaO6	Sr	Lu	Ta	O	3.4697	-3.59695	1.32	1.001	0.78	1.26	0.95	1.27	1.5	3.44	87.62	174.967	180.948	15.9994	0.052066	0.23887	0.32312	1.46111	38	71	73	8	5.69487	5.42587	7.54957	13.6181	11.0303	14.13	16.2	35.1211	1050	1925	3290	54.8	35	16	57	0.02658	1655	3675	5731	90.2	2.49	2.24	2.22
Sr2HoSbO6	Sr	Ho	Sb	O	3.6445	-3.11592	1.32	1.041	0.76	1.26	0.95	1.23	2.05	3.44	87.62	164.93	121.76	15.9994	0.052066	0.338	1.0474	1.46111	38	67	51	8	5.69487	6.0215	8.60839	13.6181	11.0303	11.781	16.626	35.1211	1050	1734	903.78	54.8	35	16	24	0.02658	1655	2993	1860	90.2	2.49	2.3	2.06
Sr2BiScO6	Sr	Bi	Sc	O	1.7949	-2.79461	1.32	1.17	0.885	1.26	0.95	2.02	1.36	3.44	87.62	208.98	44.9559	15.9994	0.052066	0.942362	0.1882	1.46111	38	83	21	8	5.69487	7.28552	6.56149	13.6181	11.0303	16.703	12.7998	35.1211	1050	544.4	1814	54.8	35	8	16	0.02658	1655	1837	3103	90.2	2.49	2.07	2.15
Sr2CoTaO6	Sr	Co	Ta	O	1.5499	-2.88683	1.32	0.75	0.78	1.26	0.95	1.88	1.5	3.44	87.62	58.9332	180.948	15.9994	0.052066	0.662265	0.32312	1.46111	38	27	73	8	5.69487	7.88101	7.54957	13.6181	11.0303	17.0844	16.2	35.1211	1050	1768	3290	54.8	35	100	57	0.02658	1655	3200	5731	90.2	2.49	2	2.22
Sr2MnZrO6	Sr	Mn	Zr	O	1.506	-3.07303	1.32	0.67	0.86	1.26	0.95	1.55	1.33	3.44	87.62	54.938	91.224	15.9994	0.052066	-0.52	0.433289	1.46111	38	25	40	8	5.69487	7.43404	6.63413	13.6181	11.0303	15.64	13.13	35.1211	1050	1519	2128	54.8	35	7.8	23	0.02658	1655	2334	4682	90.2	2.49	2.05	2.23
Sr2CrSbO6	Sr	Cr	Sb	O	1.35	-2.64372	1.32	0.755	0.76	1.26	0.95	1.66	2.05	3.44	87.62	51.9961	121.76	15.9994	0.052066	0.675841	1.0474	1.46111	38	24	51	8	5.69487	6.76651	8.60839	13.6181	11.0303	16.4863	16.626	35.1211	1050	2180	903.78	54.8	35	94	24	0.02658	1655	2944	1860	90.2	2.49	2.06	2.06
Sr2CoNbO6	Sr	Co	Nb	O	1.3491	-2.77254	1.32	0.75	0.78	1.26	0.95	1.88	1.6	3.44	87.62	58.9332	92.9064	15.9994	0.052066	0.662265	0.917407	1.46111	38	27	41	8	5.69487	7.88101	6.75885	13.6181	11.0303	17.0844	14.32	35.1211	1050	1768	2750	54.8	35	100	54	0.02658	1655	3200	5017	90.2	2.49	2	2.18
Sr2FeUO6	Sr	Fe	U	O	1.1214	-3.1727	1.32	0.785	0.87	1.26	0.95	1.83	1.38	3.44	87.62	55.845	238.029	15.9994	0.052066	0.153236	0.53	1.46111	38	26	92	8	5.69487	7.90247	6.19405	13.6181	11.0303	16.1992	11.6	35.1211	1050	1811	1405.3	54.8	35	80	27	0.02658	1655	3134	4200	90.2	2.49	2.04	2.41
Sr2HoMoO6	Sr	Ho	Mo	O	1.332	-3.1	1.32	1.041	0.73	1.26	0.95	1.23	2.16	3.44	87.62	164.93	95.94	15.9994	0.052066	0.338	0.74733	1.46111	38	67	42	8	5.69487	6.0215	7.09243	13.6181	11.0303	11.781	16.16	35.1211	1050	1734	2896	54.8	35	16	139	0.02658	1655	2993	4912	90.2	2.49	2.3	2.17
Sr2DySbO6	Sr	Dy	Sb	O	3.4626	-3.05724	1.32	1.052	0.76	1.26	0.95	1.22	2.05	3.44	87.62	162.5	121.76	15.9994	0.052066	0.352	1.0474	1.46111	38	66	51	8	5.69487	5.93905	8.60839	13.6181	11.0303	11.647	16.626	35.1211	1050	1680	903.78	54.8	35	11	24	0.02658	1655	2840	1860	90.2	2.49	2.31	2.06
Sr2FeSbO6	Sr	Fe	Sb	O	1.6733	-2.52119	1.32	0.785	0.76	1.26	0.95	1.83	2.05	3.44	87.62	55.845	121.76	15.9994	0.052066	0.153236	1.0474	1.46111	38	26	51	8	5.69487	7.90247	8.60839	13.6181	11.0303	16.1992	16.626	35.1211	1050	1811	903.78	54.8	35	80	24	0.02658	1655	3134	1860	90.2	2.49	2.04	2.06
Sr2TaTmO6	Sr	Ta	Tm	O	3.5449	-3.62984	1.32	0.78	1.02	1.26	0.95	1.5	1.25	3.44	87.62	180.948	168.934	15.9994	0.052066	0.32312	1.02922	1.46111	38	73	69	8	5.69487	7.54957	6.18431	13.6181	11.0303	16.2	12.065	35.1211	1050	3290	1818	54.8	35	57	17	0.02658	1655	5731	2223	90.2	2.49	2.22	2.27
Sr2BiSbO6	Sr	Bi	Sb	O	1.6981	-2.3816	1.32	1.17	0.76	1.26	0.95	2.02	2.05	3.44	87.62	208.98	121.76	15.9994	0.052066	0.942362	1.0474	1.46111	38	83	51	8	5.69487	7.28552	8.60839	13.6181	11.0303	16.703	16.626	35.1211	1050	544.4	903.78	54.8	35	8	24	0.02658	1655	1837	1860	90.2	2.49	2.07	2.06
Pb2FeReO6	Pb	Fe	Re	O	0	-1.67065	1.33	0.785	0.67	1.26	2.33	1.83	1.9	3.44	207.2	55.845	186.207	15.9994	0.356721	0.153236	0.0603966	1.46111	82	26	75	8	7.41668	7.90247	7.83352	13.6181	15.0325	16.1992	16.6	35.1211	600.61	1811	3459	54.8	35	80	48	0.02658	2022	3134	5869	90.2	2.02	2.04	2.16
Rb2AlLiF6	Rb	Al	Li	F	7.248	-3.42495	1.66	0.675	0.9	1.19	0.82	1.61	0.98	3.98	85.4678	26.9815	6.941	18.9984	0.485916	0.432835	0.618049	3.40119	37	13	3	9	4.17713	5.98577	5.39171	17.4228	27.2895	18.8285	75.6401	34.9708	312.46	933.47	453.69	53.53	58	235	85	0.0277	961	2792	1615	85.03	3.03	1.84	1.82
Sr2RuTiO6	Sr	Ru	Ti	O	0	-2.75553	1.32	0.76	0.745	1.26	0.95	2.2	1.54	3.44	87.62	101.07	47.867	15.9994	0.052066	1.04638	0.075545	1.46111	38	44	22	8	5.69487	7.3605	6.82812	13.6181	11.0303	16.76	13.5755	35.1211	1050	2607	1941	54.8	35	120	22	0.02658	1655	4423	3560	90.2	2.49	2.13	2.11
Cs2AlLiF6	Cs	Al	Li	F	6.8832	-3.44106	1.81	0.675	0.9	1.19	0.79	1.61	0.98	3.98	132.905	26.9815	6.941	18.9984	0.47163	0.432835	0.618049	3.40119	55	13	3	9	3.89391	5.98577	5.39171	17.4228	23.1575	18.8285	75.6401	34.9708	301.59	933.47	453.69	53.53	36	235	85	0.0277	944	2792	1615	85.03	3.43	1.84	1.82
Sr2CrNbO6	Sr	Cr	Nb	O	2.2687	-3.10146	1.32	0.755	0.78	1.26	0.95	1.66	1.6	3.44	87.62	51.9961	92.9064	15.9994	0.052066	0.675841	0.917407	1.46111	38	24	41	8	5.69487	6.76651	6.75885	13.6181	11.0303	16.4863	14.32	35.1211	1050	2180	2750	54.8	35	94	54	0.02658	1655	2944	5017	90.2	2.49	2.06	2.18
Sr2CrTaO6	Sr	Cr	Ta	O	2.8066	-3.21953	1.32	0.755	0.78	1.26	0.95	1.66	1.5	3.44	87.62	51.9961	180.948	15.9994	0.052066	0.675841	0.32312	1.46111	38	24	73	8	5.69487	6.76651	7.54957	13.6181	11.0303	16.4863	16.2	35.1211	1050	2180	3290	54.8	35	94	57	0.02658	1655	2944	5731	90.2	2.49	2.06	2.22
Sr2ErTaO6	Sr	Er	Ta	O	3.8744	-3.61752	1.32	1.03	0.78	1.26	0.95	1.24	1.5	3.44	87.62	167.259	180.948	15.9994	0.052066	0.312	0.32312	1.46111	38	68	73	8	5.69487	6.1077	7.54957	13.6181	11.0303	11.916	16.2	35.1211	1050	1802	3290	54.8	35	15	57	0.02658	1655	3141	5731	90.2	2.49	2.29	2.22
Sr2CrUO6	Sr	Cr	U	O	0.9757	-3.27019	1.32	0.755	0.87	1.26	0.95	1.66	1.38	3.44	87.62	51.9961	238.029	15.9994	0.052066	0.675841	0.53	1.46111	38	24	92	8	5.69487	6.76651	6.19405	13.6181	11.0303	16.4863	11.6	35.1211	1050	2180	1405.3	54.8	35	94	27	0.02658	1655	2944	4200	90.2	2.49	2.06	2.41
Cs2AgLuCl6	Cs	Ag	Lu	Cl	3.7052	-2.21583	1.81	1.29	1.001	1.67	0.79	1.93	1.27	3.16	132.905	107.868	174.967	35.453	0.47163	1.30447	0.23887	3.61273	55	47	71	17	3.89391	7.57623	5.42587	12.9676	23.1575	21.4844	14.13	23.8136	301.59	1234.93	1925	171.6	36	430	16	0.0089	944	2435	3675	239.11	3.43	2.11	2.24
Cs2AgTmCl6	Cs	Ag	Tm	Cl	3.7563	-2.21744	1.81	1.29	1.02	1.67	0.79	1.93	1.25	3.16	132.905	107.868	168.934	35.453	0.47163	1.30447	1.02922	3.61273	55	47	69	17	3.89391	7.57623	6.18431	12.9676	23.1575	21.4844	12.065	23.8136	301.59	1234.93	1818	171.6	36	430	17	0.0089	944	2435	2223	239.11	3.43	2.11	2.27
Cs2CeNaCl6	Cs	Ce	Na	Cl	0.3601	-2.46353	1.81	1.01	1.16	1.67	0.79	1.12	0.93	3.16	132.905	140.116	22.9898	35.453	0.47163	0.572	0.547926	3.61273	55	58	11	17	3.89391	5.5386	5.13908	12.9676	23.1575	10.956	47.2864	23.8136	301.59	1068	370.87	171.6	36	11	140	0.0089	944	3633	1156	239.11	3.43	2.42	2.27
Cs2AgErCl6	Cs	Ag	Er	Cl	3.5361	-2.21744	1.81	1.29	1.03	1.67	0.79	1.93	1.24	3.16	132.905	107.868	167.259	35.453	0.47163	1.30447	0.312	3.61273	55	47	68	17	3.89391	7.57623	6.1077	12.9676	23.1575	21.4844	11.916	23.8136	301.59	1234.93	1802	171.6	36	430	15	0.0089	944	2435	3141	239.11	3.43	2.11	2.29
Cs2NaSmCl6	Cs	Na	Sm	Cl	5.1745	-2.37856	1.81	1.16	1.098	1.67	0.79	0.93	1.17	3.16	132.905	22.9898	150.36	35.453	0.47163	0.547926	0.162	3.61273	55	11	62	17	3.89391	5.13908	5.64371	12.9676	23.1575	47.2864	11.078	23.8136	301.59	370.87	1345	171.6	36	140	13	0.0089	944	1156	2076	239.11	3.43	2.27	2.36
Cs2BiNaCl6	Cs	Bi	Na	Cl	3.7126	-1.97712	1.81	1.17	1.16	1.67	0.79	2.02	0.93	3.16	132.905	208.98	22.9898	35.453	0.47163	0.942362	0.547926	3.61273	55	83	11	17	3.89391	7.28552	5.13908	12.9676	23.1575	16.703	47.2864	23.8136	301.59	544.4	370.87	171.6	36	8	140	0.0089	944	1837	1156	239.11	3.43	2.07	2.27
Cs2AgYCl6	Cs	Ag	Y	Cl	3.8705	-2.20973	1.81	1.29	1.04	1.67	0.79	1.93	1.22	3.16	132.905	107.868	88.9059	35.453	0.47163	1.30447	0.30712	3.61273	55	47	39	17	3.89391	7.57623	6.21726	12.9676	23.1575	21.4844	12.2236	23.8136	301.59	1234.93	1799	171.6	36	430	17	0.0089	944	2435	3609	239.11	3.43	2.11	2.32
Cs2EuNaCl6	Cs	Eu	Na	Cl	0	-2.30811	1.81	1.087	1.16	1.67	0.79	1.2	0.93	3.16	132.905	151.964	22.9898	35.453	0.47163	0.11613	0.547926	3.61273	55	63	11	17	3.89391	5.67038	5.13908	12.9676	23.1575	11.24	47.2864	23.8136	301.59	1099	370.87	171.6	36	14	140	0.0089	944	1800	1156	239.11	3.43	2.35	2.27
Cs2AgDyCl6	Cs	Ag	Dy	Cl	3.8171	-2.21513	1.81	1.29	1.052	1.67	0.79	1.93	1.22	3.16	132.905	107.868	162.5	35.453	0.47163	1.30447	0.352	3.61273	55	47	66	17	3.89391	7.57623	5.93905	12.9676	23.1575	21.4844	11.647	23.8136	301.59	1234.93	1680	171.6	36	430	11	0.0089	944	2435	2840	239.11	3.43	2.11	2.31
Sr2GaSbO6	Sr	Ga	Sb	O	1.2914	-2.62715	1.32	0.76	0.76	1.26	0.95	1.81	2.05	3.44	87.62	69.723	121.76	15.9994	0.052066	0.301201	1.0474	1.46111	38	31	51	8	5.69487	5.9993	8.60839	13.6181	11.0303	20.5151	16.626	35.1211	1050	302.91	903.78	54.8	35	29	24	0.02658	1655	2477	1860	90.2	2.49	1.87	2.06
Sr2TaYO6	Sr	Ta	Y	O	3.8258	-3.56711	1.32	0.78	1.04	1.26	0.95	1.5	1.22	3.44	87.62	180.948	88.9059	15.9994	0.052066	0.32312	0.30712	1.46111	38	73	39	8	5.69487	7.54957	6.21726	13.6181	11.0303	16.2	12.2236	35.1211	1050	3290	1799	54.8	35	57	17	0.02658	1655	5731	3609	90.2	2.49	2.22	2.32
Sr2NbYO6	Sr	Nb	Y	O	3.2249	-3.46398	1.32	0.78	1.04	1.26	0.95	1.6	1.22	3.44	87.62	92.9064	88.9059	15.9994	0.052066	0.917407	0.30712	1.46111	38	41	39	8	5.69487	6.75885	6.21726	13.6181	11.0303	14.32	12.2236	35.1211	1050	2750	1799	54.8	35	54	17	0.02658	1655	5017	3609	90.2	2.49	2.18	2.32
Sr2HoTaO6	Sr	Ho	Ta	O	3.8552	-3.60652	1.32	1.041	0.78	1.26	0.95	1.23	1.5	3.44	87.62	164.93	180.948	15.9994	0.052066	0.338	0.32312	1.46111	38	67	73	8	5.69487	6.0215	7.54957	13.6181	11.0303	11.781	16.2	35.1211	1050	1734	3290	54.8	35	16	57	0.02658	1655	2993	5731	90.2	2.49	2.3	2.22
Na2LiVF6	Na	Li	V	F	0	-3.01689	1.16	0.9	0.68	1.19	0.93	0.98	1.63	3.98	22.9898	6.941	50.9415	18.9984	0.547926	0.618049	0.527662	3.40119	11	3	23	9	5.13908	5.39171	6.74619	17.4228	47.2864	75.6401	14.634	34.9708	370.87	453.69	2183	53.53	140	85	31	0.0277	1156	1615	3680	85.03	2.27	1.82	2.07
Cs2DyNaCl6	Cs	Dy	Na	Cl	5.0424	-2.49901	1.81	1.052	1.16	1.67	0.79	1.22	0.93	3.16	132.905	162.5	22.9898	35.453	0.47163	0.352	0.547926	3.61273	55	66	11	17	3.89391	5.93905	5.13908	12.9676	23.1575	11.647	47.2864	23.8136	301.59	1680	370.87	171.6	36	11	140	0.0089	944	2840	1156	239.11	3.43	2.31	2.27
Cs2AgEuCl6	Cs	Ag	Eu	Cl	0	-1.37557	1.81	1.29	1.087	1.67	0.79	1.93	1.2	3.16	132.905	107.868	151.964	35.453	0.47163	1.30447	0.11613	3.61273	55	47	63	17	3.89391	7.57623	5.67038	12.9676	23.1575	21.4844	11.24	23.8136	301.59	1234.93	1099	171.6	36	430	14	0.0089	944	2435	1800	239.11	3.43	2.11	2.35
Sr2FeReO6	Sr	Fe	Re	O	0	-2.5399	1.32	0.785	0.67	1.26	0.95	1.83	1.9	3.44	87.62	55.845	186.207	15.9994	0.052066	0.153236	0.0603966	1.46111	38	26	75	8	5.69487	7.90247	7.83352	13.6181	11.0303	16.1992	16.6	35.1211	1050	1811	3459	54.8	35	80	48	0.02658	1655	3134	5869	90.2	2.49	2.04	2.16
Sr2FeIrO6	Sr	Fe	Ir	O	0	-2.21926	1.32	0.785	0.765	1.26	0.95	1.83	2.2	3.44	87.62	55.845	192.217	15.9994	0.052066	0.153236	1.56436	1.46111	38	26	77	8	5.69487	7.90247	8.96702	13.6181	11.0303	16.1992	17	35.1211	1050	1811	2739	54.8	35	80	150	0.02658	1655	3134	4701	90.2	2.49	2.04	2.13
Cs2HoNaCl6	Cs	Ho	Na	Cl	5.2906	-2.49937	1.81	1.041	1.16	1.67	0.79	1.23	0.93	3.16	132.905	164.93	22.9898	35.453	0.47163	0.338	0.547926	3.61273	55	67	11	17	3.89391	6.0215	5.13908	12.9676	23.1575	11.781	47.2864	23.8136	301.59	1734	370.87	171.6	36	16	140	0.0089	944	2993	1156	239.11	3.43	2.3	2.27
Cs2NaYCl6	Cs	Na	Y	Cl	5.0774	-2.49349	1.81	1.16	1.04	1.67	0.79	0.93	1.22	3.16	132.905	22.9898	88.9059	35.453	0.47163	0.547926	0.30712	3.61273	55	11	39	17	3.89391	5.13908	6.21726	12.9676	23.1575	47.2864	12.2236	23.8136	301.59	370.87	1799	171.6	36	140	17	0.0089	944	1156	3609	239.11	3.43	2.27	2.32
Cs2AgSmCl6	Cs	Ag	Sm	Cl	3.8478	-2.20389	1.81	1.29	1.098	1.67	0.79	1.93	1.17	3.16	132.905	107.868	150.36	35.453	0.47163	1.30447	0.162	3.61273	55	47	62	17	3.89391	7.57623	5.64371	12.9676	23.1575	21.4844	11.078	23.8136	301.59	1234.93	1345	171.6	36	430	13	0.0089	944	2435	2076	239.11	3.43	2.11	2.36
Sr2EuSbO6	Sr	Eu	Sb	O	0	-2.79634	1.32	1.087	0.76	1.26	0.95	1.2	2.05	3.44	87.62	151.964	121.76	15.9994	0.052066	0.11613	1.0474	1.46111	38	63	51	8	5.69487	5.67038	8.60839	13.6181	11.0303	11.24	16.626	35.1211	1050	1099	903.78	54.8	35	14	24	0.02658	1655	1800	1860	90.2	2.49	2.35	2.06
Cs2ErNaCl6	Cs	Er	Na	Cl	5.3424	-2.5019	1.81	1.03	1.16	1.67	0.79	1.24	0.93	3.16	132.905	167.259	22.9898	35.453	0.47163	0.312	0.547926	3.61273	55	68	11	17	3.89391	6.1077	5.13908	12.9676	23.1575	11.916	47.2864	23.8136	301.59	1802	370.87	171.6	36	15	140	0.0089	944	3141	1156	239.11	3.43	2.29	2.27
Cs2NaTlCl6	Cs	Na	Tl	Cl	1.9178	-1.83637	1.81	1.16	1.025	1.67	0.79	0.93	1.62	3.16	132.905	22.9898	204.383	35.453	0.47163	0.547926	0.320053	3.61273	55	11	81	17	3.89391	5.13908	6.10829	12.9676	23.1575	47.2864	20.4283	23.8136	301.59	370.87	577	171.6	36	140	46	0.0089	944	1156	1746	239.11	3.43	2.27	1.96
Sr2MnNbO6	Sr	Mn	Nb	O	1.2788	-2.98653	1.32	0.67	0.78	1.26	0.95	1.55	1.6	3.44	87.62	54.938	92.9064	15.9994	0.052066	-0.52	0.917407	1.46111	38	25	41	8	5.69487	7.43404	6.75885	13.6181	11.0303	15.64	14.32	35.1211	1050	1519	2750	54.8	35	7.8	54	0.02658	1655	2334	5017	90.2	2.49	2.05	2.18
Sr2MnTaO6	Sr	Mn	Ta	O	1.3047	-3.10135	1.32	0.67	0.78	1.26	0.95	1.55	1.5	3.44	87.62	54.938	180.948	15.9994	0.052066	-0.52	0.32312	1.46111	38	25	73	8	5.69487	7.43404	7.54957	13.6181	11.0303	15.64	16.2	35.1211	1050	1519	3290	54.8	35	7.8	57	0.02658	1655	2334	5731	90.2	2.49	2.05	2.22
Sr2FeRuO6	Sr	Fe	Ru	O	0	-2.28885	1.32	0.785	0.76	1.26	0.95	1.83	2.2	3.44	87.62	55.845	101.07	15.9994	0.052066	0.153236	1.04638	1.46111	38	26	44	8	5.69487	7.90247	7.3605	13.6181	11.0303	16.1992	16.76	35.1211	1050	1811	2607	54.8	35	80	120	0.02658	1655	3134	4423	90.2	2.49	2.04	2.13
Sr2CoSbO6	Sr	Co	Sb	O	0.576	-2.35925	1.32	0.75	0.76	1.26	0.95	1.88	2.05	3.44	87.62	58.9332	121.76	15.9994	0.052066	0.662265	1.0474	1.46111	38	27	51	8	5.69487	7.88101	8.60839	13.6181	11.0303	17.0844	16.626	35.1211	1050	1768	903.78	54.8	35	100	24	0.02658	1655	3200	1860	90.2	2.49	2	2.06
Na2GaLiF6	Na	Ga	Li	F	5.7453	-3.01682	1.16	0.76	0.9	1.19	0.93	1.81	0.98	3.98	22.9898	69.723	6.941	18.9984	0.547926	0.301201	0.618049	3.40119	11	31	3	9	5.13908	5.9993	5.39171	17.4228	47.2864	20.5151	75.6401	34.9708	370.87	302.91	453.69	53.53	140	29	85	0.0277	1156	2477	1615	85.03	2.27	1.87	1.82
Cs2NaTmCl6	Cs	Na	Tm	Cl	5.4487	-2.50219	1.81	1.16	1.02	1.67	0.79	0.93	1.25	3.16	132.905	22.9898	168.934	35.453	0.47163	0.547926	1.02922	3.61273	55	11	69	17	3.89391	5.13908	6.18431	12.9676	23.1575	47.2864	12.065	23.8136	301.59	370.87	1818	171.6	36	140	17	0.0089	944	1156	2223	239.11	3.43	2.27	2.27
Sr2CdWO6	Sr	Cd	W	O	3.543	-2.53439	1.32	1.09	0.74	1.26	0.95	1.69	2.36	3.44	87.62	112.411	183.84	15.9994	0.052066	-0.72	0.816268	1.46111	38	48	74	8	5.69487	8.99382	7.86403	13.6181	11.0303	16.9083	16.37	35.1211	1050	594.22	3695	54.8	35	97	170	0.02658	1655	1040	5828	90.2	2.49	2.18	2.18
Sr2INaO6	Sr	I	Na	O	2.563	-2.22085	1.32	2.06	1.16	1.26	0.95	2.66	0.93	3.44	87.62	126.904	22.9898	15.9994	0.052066	3.05905	0.547926	1.46111	38	53	11	8	5.69487	10.4513	5.13908	13.6181	11.0303	19.1313	47.2864	35.1211	1050	386.85	370.87	54.8	35	0.449	140	0.02658	1655	457.4	1156	90.2	2.49	1.98	2.27
Sr2NaReO6	Sr	Na	Re	O	1.773	-2.6302	1.32	1.16	0.67	1.26	0.95	0.93	1.9	3.44	87.62	22.9898	186.207	15.9994	0.052066	0.547926	0.0603966	1.46111	38	11	75	8	5.69487	5.13908	7.83352	13.6181	11.0303	47.2864	16.6	35.1211	1050	370.87	3459	54.8	35	140	48	0.02658	1655	1156	5869	90.2	2.49	2.27	2.16
Sr2CaReO6	Sr	Ca	Re	O	0	-2.91794	1.32	1.14	0.67	1.26	0.95	1	1.9	3.44	87.62	40.078	186.207	15.9994	0.052066	0.024551	0.0603966	1.46111	38	20	75	8	5.69487	6.11316	7.83352	13.6181	11.0303	11.8717	16.6	35.1211	1050	1115	3459	54.8	35	200	48	0.02658	1655	1757	5869	90.2	2.49	2.31	2.16
Cs2AgScCl6	Cs	Ag	Sc	Cl	3.3916	-2.14954	1.81	1.29	0.885	1.67	0.79	1.93	1.36	3.16	132.905	107.868	44.9559	35.453	0.47163	1.30447	0.1882	3.61273	55	47	21	17	3.89391	7.57623	6.56149	12.9676	23.1575	21.4844	12.7998	23.8136	301.59	1234.93	1814	171.6	36	430	16	0.0089	944	2435	3103	239.11	3.43	2.11	2.15
Na2CrLiF6	Na	Cr	Li	F	4.323	-3.04832	1.16	0.755	0.9	1.19	0.93	1.66	0.98	3.98	22.9898	51.9961	6.941	18.9984	0.547926	0.675841	0.618049	3.40119	11	24	3	9	5.13908	6.76651	5.39171	17.4228	47.2864	16.4863	75.6401	34.9708	370.87	2180	453.69	53.53	140	94	85	0.0277	1156	2944	1615	85.03	2.27	2.06	1.82
Sr2DyNbO6	Sr	Dy	Nb	O	2.8969	-3.40482	1.32	1.052	0.78	1.26	0.95	1.22	1.6	3.44	87.62	162.5	92.9064	15.9994	0.052066	0.352	0.917407	1.46111	38	66	41	8	5.69487	5.93905	6.75885	13.6181	11.0303	11.647	14.32	35.1211	1050	1680	2750	54.8	35	11	54	0.02658	1655	2840	5017	90.2	2.49	2.31	2.18
Sr2DyTaO6	Sr	Dy	Ta	O	3.8496	-3.59767	1.32	1.052	0.78	1.26	0.95	1.22	1.5	3.44	87.62	162.5	180.948	15.9994	0.052066	0.352	0.32312	1.46111	38	66	73	8	5.69487	5.93905	7.54957	13.6181	11.0303	11.647	16.2	35.1211	1050	1680	3290	54.8	35	11	57	0.02658	1655	2840	5731	90.2	2.49	2.31	2.22
Ba2BeUO6	Ba	Be	U	O	1.7399	-3.22794	1.49	0.59	0.87	1.26	0.89	1.57	1.38	3.44	137.327	9.01218	238.029	15.9994	0.144626	-0.52	0.53	1.46111	56	4	92	8	5.21166	9.3227	6.19405	13.6181	10.0038	18.2111	11.6	35.1211	1000	1560	1405.3	54.8	18	190	27	0.02658	2143	2742	4200	90.2	2.68	1.53	2.41
Cs2LuNaCl6	Cs	Lu	Na	Cl	5.494	-2.50103	1.81	1.001	1.16	1.67	0.79	1.27	0.93	3.16	132.905	174.967	22.9898	35.453	0.47163	0.23887	0.547926	3.61273	55	71	11	17	3.89391	5.42587	5.13908	12.9676	23.1575	14.13	47.2864	23.8136	301.59	1925	370.87	171.6	36	16	140	0.0089	944	3675	1156	239.11	3.43	2.24	2.27
Sr2SbSmO6	Sr	Sb	Sm	O	3.6616	-3.05581	1.32	0.76	1.098	1.26	0.95	2.05	1.17	3.44	87.62	121.76	150.36	15.9994	0.052066	1.0474	0.162	1.46111	38	51	62	8	5.69487	8.60839	5.64371	13.6181	11.0303	16.626	11.078	35.1211	1050	903.78	1345	54.8	35	24	13	0.02658	1655	1860	2076	90.2	2.49	2.06	2.36
Sr2GaReO6	Sr	Ga	Re	O	0.2278	-2.59099	1.32	0.76	0.67	1.26	0.95	1.81	1.9	3.44	87.62	69.723	186.207	15.9994	0.052066	0.301201	0.0603966	1.46111	38	31	75	8	5.69487	5.9993	7.83352	13.6181	11.0303	20.5151	16.6	35.1211	1050	302.91	3459	54.8	35	29	48	0.02658	1655	2477	5869	90.2	2.49	1.87	2.16
Cs2AgCeCl6	Cs	Ag	Ce	Cl	2.9041	-2.18392	1.81	1.29	1.01	1.67	0.79	1.93	1.12	3.16	132.905	107.868	140.116	35.453	0.47163	1.30447	0.572	3.61273	55	47	58	17	3.89391	7.57623	5.5386	12.9676	23.1575	21.4844	10.956	23.8136	301.59	1234.93	1068	171.6	36	430	11	0.0089	944	2435	3633	239.11	3.43	2.11	2.42
Sr2MnUO6	Sr	Mn	U	O	0.67	-3.10608	1.32	0.67	0.87	1.26	0.95	1.55	1.38	3.44	87.62	54.938	238.029	15.9994	0.052066	-0.52	0.53	1.46111	38	25	92	8	5.69487	7.43404	6.19405	13.6181	11.0303	15.64	11.6	35.1211	1050	1519	1405.3	54.8	35	7.8	27	0.02658	1655	2334	4200	90.2	2.49	2.05	2.41
Sr2CaTeO6	Sr	Ca	Te	O	3.2142	-2.80116	1.32	1.14	2.07	1.26	0.95	1	2.1	3.44	87.62	40.078	127.6	15.9994	0.052066	0.024551	1.97088	1.46111	38	20	52	8	5.69487	6.11316	9.00981	13.6181	11.0303	11.8717	18.6	35.1211	1050	1115	722.66	54.8	35	200	3	0.02658	1655	1757	1261	90.2	2.49	2.31	2.06
Sr2BiInO6	Sr	Bi	In	O	0	-2.23641	1.32	1.17	0.94	1.26	0.95	2.02	1.78	3.44	87.62	208.98	114.818	15.9994	0.052066	0.942362	0.383926	1.46111	38	83	49	8	5.69487	7.28552	5.78636	13.6181	11.0303	16.703	18.8704	35.1211	1050	544.4	429.75	54.8	35	8	82	0.02658	1655	1837	2345	90.2	2.49	2.07	1.93
Sr2InUO6	Sr	In	U	O	1.0488	-3.11044	1.32	0.94	0.87	1.26	0.95	1.78	1.38	3.44	87.62	114.818	238.029	15.9994	0.052066	0.383926	0.53	1.46111	38	49	92	8	5.69487	5.78636	6.19405	13.6181	11.0303	18.8704	11.6	35.1211	1050	429.75	1405.3	54.8	35	82	27	0.02658	1655	2345	4200	90.2	2.49	1.93	2.41
Cs2InNaCl6	Cs	In	Na	Cl	2.9904	-2.01565	1.81	0.94	1.16	1.67	0.79	1.78	0.93	3.16	132.905	114.818	22.9898	35.453	0.47163	0.383926	0.547926	3.61273	55	49	11	17	3.89391	5.78636	5.13908	12.9676	23.1575	18.8704	47.2864	23.8136	301.59	429.75	370.87	171.6	36	82	140	0.0089	944	2345	1156	239.11	3.43	1.93	2.27
Sr2ReTmO6	Sr	Re	Tm	O	0	-3.04609	1.32	0.67	1.02	1.26	0.95	1.9	1.25	3.44	87.62	186.207	168.934	15.9994	0.052066	0.0603966	1.02922	1.46111	38	75	69	8	5.69487	7.83352	6.18431	13.6181	11.0303	16.6	12.065	35.1211	1050	3459	1818	54.8	35	48	17	0.02658	1655	5869	2223	90.2	2.49	2.16	2.27
Sr2CeHfO6	Sr	Ce	Hf	O	2.4374	-3.48653	1.32	1.01	0.85	1.26	0.95	1.12	1.3	3.44	87.62	140.116	178.49	15.9994	0.052066	0.572	0.17807	1.46111	38	58	72	8	5.69487	5.5386	6.82507	13.6181	11.0303	10.956	14.61	35.1211	1050	1068	2506	54.8	35	11	23	0.02658	1655	3633	4876	90.2	2.49	2.42	2.23
Sr2CeIrO6	Sr	Ce	Ir	O	0	-2.83887	1.32	1.01	0.765	1.26	0.95	1.12	2.2	3.44	87.62	140.116	192.217	15.9994	0.052066	0.572	1.56436	1.46111	38	58	77	8	5.69487	5.5386	8.96702	13.6181	11.0303	10.956	17	35.1211	1050	1068	2739	54.8	35	11	150	0.02658	1655	3633	4701	90.2	2.49	2.42	2.13
Sr2AlTaO6	Sr	Al	Ta	O	1.0943	-3.43135	1.32	0.675	0.78	1.26	0.95	1.61	1.5	3.44	87.62	26.9815	180.948	15.9994	0.052066	0.432835	0.32312	1.46111	38	13	73	8	5.69487	5.98577	7.54957	13.6181	11.0303	18.8285	16.2	35.1211	1050	933.47	3290	54.8	35	235	57	0.02658	1655	2792	5731	90.2	2.49	1.84	2.22
Sr2AlNbO6	Sr	Al	Nb	O	2.8384	-3.364	1.32	0.675	0.78	1.26	0.95	1.61	1.6	3.44	87.62	26.9815	92.9064	15.9994	0.052066	0.432835	0.917407	1.46111	38	13	41	8	5.69487	5.98577	6.75885	13.6181	11.0303	18.8285	14.32	35.1211	1050	933.47	2750	54.8	35	235	54	0.02658	1655	2792	5017	90.2	2.49	1.84	2.18
Sr2CoRuO6	Sr	Co	Ru	O	0	-2.11993	1.32	0.75	0.76	1.26	0.95	1.88	2.2	3.44	87.62	58.9332	101.07	15.9994	0.052066	0.662265	1.04638	1.46111	38	27	44	8	5.69487	7.88101	7.3605	13.6181	11.0303	17.0844	16.76	35.1211	1050	1768	2607	54.8	35	100	120	0.02658	1655	3200	4423	90.2	2.49	2	2.13
Ba2CoReO6	Ba	Co	Re	O	0.1982	-2.44527	1.49	0.75	0.67	1.26	0.89	1.88	1.9	3.44	137.327	58.9332	186.207	15.9994	0.144626	0.662265	0.0603966	1.46111	56	27	75	8	5.21166	7.88101	7.83352	13.6181	10.0038	17.0844	16.6	35.1211	1000	1768	3459	54.8	18	100	48	0.02658	2143	3200	5869	90.2	2.68	2	2.16
Ca2CoTeO6	Ca	Co	Te	O	2.0668	-2.35216	1.14	0.75	2.07	1.26	1	1.88	2.1	3.44	40.078	58.9332	127.6	15.9994	0.024551	0.662265	1.97088	1.46111	20	27	52	8	6.11316	7.88101	9.00981	13.6181	11.8717	17.0844	18.6	35.1211	1115	1768	722.66	54.8	200	100	3	0.02658	1757	3200	1261	90.2	2.31	2	2.06
Ca2LiReO6	Ca	Li	Re	O	1.5831	-2.6465	1.14	0.9	0.67	1.26	1	0.98	1.9	3.44	40.078	6.941	186.207	15.9994	0.024551	0.618049	0.0603966	1.46111	20	3	75	8	6.11316	5.39171	7.83352	13.6181	11.8717	75.6401	16.6	35.1211	1115	453.69	3459	54.8	200	85	48	0.02658	1757	1615	5869	90.2	2.31	1.82	2.16
Ca2FeNbO6	Ca	Fe	Nb	O	2.0871	-2.9417	1.14	0.785	0.78	1.26	1	1.83	1.6	3.44	40.078	55.845	92.9064	15.9994	0.024551	0.153236	0.917407	1.46111	20	26	41	8	6.11316	7.90247	6.75885	13.6181	11.8717	16.1992	14.32	35.1211	1115	1811	2750	54.8	200	80	54	0.02658	1757	3134	5017	90.2	2.31	2.04	2.18
Ca2FeTaO6	Ca	Fe	Ta	O	1.2064	-3.03306	1.14	0.785	0.78	1.26	1	1.83	1.5	3.44	40.078	55.845	180.948	15.9994	0.024551	0.153236	0.32312	1.46111	20	26	73	8	6.11316	7.90247	7.54957	13.6181	11.8717	16.1992	16.2	35.1211	1115	1811	3290	54.8	200	80	57	0.02658	1757	3134	5731	90.2	2.31	2.04	2.22
Sr2EuTaO6	Sr	Eu	Ta	O	0	-3.35426	1.32	1.087	0.78	1.26	0.95	1.2	1.5	3.44	87.62	151.964	180.948	15.9994	0.052066	0.11613	0.32312	1.46111	38	63	73	8	5.69487	5.67038	7.54957	13.6181	11.0303	11.24	16.2	35.1211	1050	1099	3290	54.8	35	14	57	0.02658	1655	1800	5731	90.2	2.49	2.35	2.22
Sr2EuNbO6	Sr	Eu	Nb	O	0	-3.13773	1.32	1.087	0.78	1.26	0.95	1.2	1.6	3.44	87.62	151.964	92.9064	15.9994	0.052066	0.11613	0.917407	1.46111	38	63	41	8	5.69487	5.67038	6.75885	13.6181	11.0303	11.24	14.32	35.1211	1050	1099	2750	54.8	35	14	54	0.02658	1655	1800	5017	90.2	2.49	2.35	2.18
Ca2MgWO6	Ca	Mg	W	O	3.646	-2.9959	1.14	0.86	0.74	1.26	1	1.31	2.36	3.44	40.078	24.305	183.84	15.9994	0.024551	-0.42	0.816268	1.46111	20	12	74	8	6.11316	7.64624	7.86403	13.6181	11.8717	15.0353	16.37	35.1211	1115	923	3695	54.8	200	160	170	0.02658	1757	1363	5828	90.2	2.31	1.73	2.18
Ca2ReScO6	Ca	Re	Sc	O	0	-2.97052	1.14	0.67	0.885	1.26	1	1.9	1.36	3.44	40.078	186.207	44.9559	15.9994	0.024551	0.0603966	0.1882	1.46111	20	75	21	8	6.11316	7.83352	6.56149	13.6181	11.8717	16.6	12.7998	35.1211	1115	3459	1814	54.8	200	48	16	0.02658	1757	5869	3103	90.2	2.31	2.16	2.15
Ca2MgReO6	Ca	Mg	Re	O	0	-2.86451	1.14	0.86	0.67	1.26	1	1.31	1.9	3.44	40.078	24.305	186.207	15.9994	0.024551	-0.42	0.0603966	1.46111	20	12	75	8	6.11316	7.64624	7.83352	13.6181	11.8717	15.0353	16.6	35.1211	1115	923	3459	54.8	200	160	48	0.02658	1757	1363	5869	90.2	2.31	1.73	2.16
Pb2CdUO6	Pb	Cd	U	O	1.4201	-2.34012	1.33	1.09	0.87	1.26	2.33	1.69	1.38	3.44	207.2	112.411	238.029	15.9994	0.356721	-0.72	0.53	1.46111	82	48	92	8	7.41668	8.99382	6.19405	13.6181	15.0325	16.9083	11.6	35.1211	600.61	594.22	1405.3	54.8	35	97	27	0.02658	2022	1040	4200	90.2	2.02	2.18	2.41
Cs2NaSbCl6	Cs	Na	Sb	Cl	3.0473	-1.91539	1.81	1.16	0.76	1.67	0.79	0.93	2.05	3.16	132.905	22.9898	121.76	35.453	0.47163	0.547926	1.0474	3.61273	55	11	51	17	3.89391	5.13908	8.60839	12.9676	23.1575	47.2864	16.626	23.8136	301.59	370.87	903.78	171.6	36	140	24	0.0089	944	1156	1860	239.11	3.43	2.27	2.06
Ca2TaVO6	Ca	Ta	V	O	0.4315	-3.25203	1.14	0.78	0.68	1.26	1	1.5	1.63	3.44	40.078	180.948	50.9415	15.9994	0.024551	0.32312	0.527662	1.46111	20	73	23	8	6.11316	7.54957	6.74619	13.6181	11.8717	16.2	14.634	35.1211	1115	3290	2183	54.8	200	57	31	0.02658	1757	5731	3680	90.2	2.31	2.22	2.07
Sr2CeZrO6	Sr	Ce	Zr	O	2.4785	-3.42452	1.32	1.01	0.86	1.26	0.95	1.12	1.33	3.44	87.62	140.116	91.224	15.9994	0.052066	0.572	0.433289	1.46111	38	58	40	8	5.69487	5.5386	6.63413	13.6181	11.0303	10.956	13.13	35.1211	1050	1068	2128	54.8	35	11	23	0.02658	1655	3633	4682	90.2	2.49	2.42	2.23
Sr2CaMoO6	Sr	Ca	Mo	O	2.6243	-2.91691	1.32	1.14	0.73	1.26	0.95	1	2.16	3.44	87.62	40.078	95.94	15.9994	0.052066	0.024551	0.74733	1.46111	38	20	42	8	5.69487	6.11316	7.09243	13.6181	11.0303	11.8717	16.16	35.1211	1050	1115	2896	54.8	35	200	139	0.02658	1655	1757	4912	90.2	2.49	2.31	2.17
Pb2CoReO6	Pb	Co	Re	O	0	-1.59334	1.33	0.75	0.67	1.26	2.33	1.88	1.9	3.44	207.2	58.9332	186.207	15.9994	0.356721	0.662265	0.0603966	1.46111	82	27	75	8	7.41668	7.88101	7.83352	13.6181	15.0325	17.0844	16.6	35.1211	600.61	1768	3459	54.8	35	100	48	0.02658	2022	3200	5869	90.2	2.02	2	2.16
Ca2AsBiO6	Ca	As	Bi	O	3.2393	-2.54276	1.14	0.6	1.17	1.26	1	2.18	2.02	3.44	40.078	74.9216	208.98	15.9994	0.024551	0.80482	0.942362	1.46111	20	33	83	8	6.11316	9.78855	7.28552	13.6181	11.8717	18.5892	16.703	35.1211	1115	1090	544.4	54.8	200	50	8	0.02658	1757	887	1837	90.2	2.31	1.85	2.07
Ca2CoWO6	Ca	Co	W	O	0	-2.61944	1.14	0.75	0.74	1.26	1	1.88	2.36	3.44	40.078	58.9332	183.84	15.9994	0.024551	0.662265	0.816268	1.46111	20	27	74	8	6.11316	7.88101	7.86403	13.6181	11.8717	17.0844	16.37	35.1211	1115	1768	3695	54.8	200	100	170	0.02658	1757	3200	5828	90.2	2.31	2	2.18
Ca2SbScO6	Ca	Sb	Sc	O	3.6318	-3.12492	1.14	0.76	0.885	1.26	1	2.05	1.36	3.44	40.078	121.76	44.9559	15.9994	0.024551	1.0474	0.1882	1.46111	20	51	21	8	6.11316	8.60839	6.56149	13.6181	11.8717	16.626	12.7998	35.1211	1115	903.78	1814	54.8	200	24	16	0.02658	1757	1860	3103	90.2	2.31	2.06	2.15
Ca2CoTaO6	Ca	Co	Ta	O	0.3612	-2.88649	1.14	0.75	0.78	1.26	1	1.88	1.5	3.44	40.078	58.9332	180.948	15.9994	0.024551	0.662265	0.32312	1.46111	20	27	73	8	6.11316	7.88101	7.54957	13.6181	11.8717	17.0844	16.2	35.1211	1115	1768	3290	54.8	200	100	57	0.02658	1757	3200	5731	90.2	2.31	2	2.22
Ca2CrSbO6	Ca	Cr	Sb	O	1.9551	-2.67837	1.14	0.755	0.76	1.26	1	1.66	2.05	3.44	40.078	51.9961	121.76	15.9994	0.024551	0.675841	1.0474	1.46111	20	24	51	8	6.11316	6.76651	8.60839	13.6181	11.8717	16.4863	16.626	35.1211	1115	2180	903.78	54.8	200	94	24	0.02658	1757	2944	1860	90.2	2.31	2.06	2.06
Na2AlLiF6	Na	Al	Li	F	7.6173	-3.43186	1.16	0.675	0.9	1.19	0.93	1.61	0.98	3.98	22.9898	26.9815	6.941	18.9984	0.547926	0.432835	0.618049	3.40119	11	13	3	9	5.13908	5.98577	5.39171	17.4228	47.2864	18.8285	75.6401	34.9708	370.87	933.47	453.69	53.53	140	235	85	0.0277	1156	2792	1615	85.03	2.27	1.84	1.82
Ca2FeSbO6	Ca	Fe	Sb	O	2.1517	-2.54564	1.14	0.785	0.76	1.26	1	1.83	2.05	3.44	40.078	55.845	121.76	15.9994	0.024551	0.153236	1.0474	1.46111	20	26	51	8	6.11316	7.90247	8.60839	13.6181	11.8717	16.1992	16.626	35.1211	1115	1811	903.78	54.8	200	80	24	0.02658	1757	3134	1860	90.2	2.31	2.04	2.06
Cs2CeLiCl6	Cs	Ce	Li	Cl	0.3208	-2.45735	1.81	1.01	0.9	1.67	0.79	1.12	0.98	3.16	132.905	140.116	6.941	35.453	0.47163	0.572	0.618049	3.61273	55	58	3	17	3.89391	5.5386	5.39171	12.9676	23.1575	10.956	75.6401	23.8136	301.59	1068	453.69	171.6	36	11	85	0.0089	944	3633	1615	239.11	3.43	2.42	1.82
Cs2NaScCl6	Cs	Na	Sc	Cl	3.8894	-2.43204	1.81	1.16	0.885	1.67	0.79	0.93	1.36	3.16	132.905	22.9898	44.9559	35.453	0.47163	0.547926	0.1882	3.61273	55	11	21	17	3.89391	5.13908	6.56149	12.9676	23.1575	47.2864	12.7998	23.8136	301.59	370.87	1814	171.6	36	140	16	0.0089	944	1156	3103	239.11	3.43	2.27	2.15
Ca2RuTiO6	Ca	Ru	Ti	O	0	-2.77147	1.14	0.76	0.745	1.26	1	2.2	1.54	3.44	40.078	101.07	47.867	15.9994	0.024551	1.04638	0.075545	1.46111	20	44	22	8	6.11316	7.3605	6.82812	13.6181	11.8717	16.76	13.5755	35.1211	1115	2607	1941	54.8	200	120	22	0.02658	1757	4423	3560	90.2	2.31	2.13	2.11
Sr2NbSmO6	Sr	Nb	Sm	O	3.0633	-3.3892	1.32	0.78	1.098	1.26	0.95	1.6	1.17	3.44	87.62	92.9064	150.36	15.9994	0.052066	0.917407	0.162	1.46111	38	41	62	8	5.69487	6.75885	5.64371	13.6181	11.0303	14.32	11.078	35.1211	1050	2750	1345	54.8	35	54	13	0.02658	1655	5017	2076	90.2	2.49	2.18	2.36
Sr2SmTaO6	Sr	Sm	Ta	O	3.7716	-3.5428	1.32	1.098	0.78	1.26	0.95	1.17	1.5	3.44	87.62	150.36	180.948	15.9994	0.052066	0.162	0.32312	1.46111	38	62	73	8	5.69487	5.64371	7.54957	13.6181	11.0303	11.078	16.2	35.1211	1050	1345	3290	54.8	35	13	57	0.02658	1655	2076	5731	90.2	2.49	2.36	2.22
Ca2CrTaO6	Ca	Cr	Ta	O	2.6352	-3.20758	1.14	0.755	0.78	1.26	1	1.66	1.5	3.44	40.078	51.9961	180.948	15.9994	0.024551	0.675841	0.32312	1.46111	20	24	73	8	6.11316	6.76651	7.54957	13.6181	11.8717	16.4863	16.2	35.1211	1115	2180	3290	54.8	200	94	57	0.02658	1757	2944	5731	90.2	2.31	2.06	2.22
Ca2CrNbO6	Ca	Cr	Nb	O	2.7637	-3.11584	1.14	0.755	0.78	1.26	1	1.66	1.6	3.44	40.078	51.9961	92.9064	15.9994	0.024551	0.675841	0.917407	1.46111	20	24	41	8	6.11316	6.76651	6.75885	13.6181	11.8717	16.4863	14.32	35.1211	1115	2180	2750	54.8	200	94	54	0.02658	1757	2944	5017	90.2	2.31	2.06	2.18
Nd2NaRuO6	Nd	Na	Ru	O	0	-2.6713	1.123	1.16	0.76	1.26	1.14	0.93	2.2	3.44	144.242	22.9898	101.07	15.9994	0.0974933	0.547926	1.04638	1.46111	60	11	44	8	5.525	5.13908	7.3605	13.6181	10.783	47.2864	16.76	35.1211	1297	370.87	2607	54.8	17	140	120	0.02658	3373	1156	4423	90.2	2.39	2.27	2.13
Sr2CoReO6	Sr	Co	Re	O	0	-2.46555	1.32	0.75	0.67	1.26	0.95	1.88	1.9	3.44	87.62	58.9332	186.207	15.9994	0.052066	0.662265	0.0603966	1.46111	38	27	75	8	5.69487	7.88101	7.83352	13.6181	11.0303	17.0844	16.6	35.1211	1050	1768	3459	54.8	35	100	48	0.02658	1655	3200	5869	90.2	2.49	2	2.16
Ca2FeMoO6	Ca	Fe	Mo	O	1.1193	-2.54548	1.14	0.785	0.73	1.26	1	1.83	2.16	3.44	40.078	55.845	95.94	15.9994	0.024551	0.153236	0.74733	1.46111	20	26	42	8	6.11316	7.90247	7.09243	13.6181	11.8717	16.1992	16.16	35.1211	1115	1811	2896	54.8	200	80	139	0.02658	1757	3134	4912	90.2	2.31	2.04	2.17
Sr2CaWO6	Sr	Ca	W	O	3.4605	-3.02577	1.32	1.14	0.74	1.26	0.95	1	2.36	3.44	87.62	40.078	183.84	15.9994	0.052066	0.024551	0.816268	1.46111	38	20	74	8	5.69487	6.11316	7.86403	13.6181	11.0303	11.8717	16.37	35.1211	1050	1115	3695	54.8	35	200	170	0.02658	1655	1757	5828	90.2	2.49	2.31	2.18
Ca2MnReO6	Ca	Mn	Re	O	0.1472	-2.65342	1.14	0.67	0.67	1.26	1	1.55	1.9	3.44	40.078	54.938	186.207	15.9994	0.024551	-0.52	0.0603966	1.46111	20	25	75	8	6.11316	7.43404	7.83352	13.6181	11.8717	15.64	16.6	35.1211	1115	1519	3459	54.8	200	7.8	48	0.02658	1757	2334	5869	90.2	2.31	2.05	2.16
Ca2MoVO6	Ca	Mo	V	O	0.6962	-2.72159	1.14	0.73	0.68	1.26	1	2.16	1.63	3.44	40.078	95.94	50.9415	15.9994	0.024551	0.74733	0.527662	1.46111	20	42	23	8	6.11316	7.09243	6.74619	13.6181	11.8717	16.16	14.634	35.1211	1115	2896	2183	54.8	200	139	31	0.02658	1757	4912	3680	90.2	2.31	2.17	2.07
Ca2FeWO6	Ca	Fe	W	O	3.0012	-2.66993	1.14	0.785	0.74	1.26	1	1.83	2.36	3.44	40.078	55.845	183.84	15.9994	0.024551	0.153236	0.816268	1.46111	20	26	74	8	6.11316	7.90247	7.86403	13.6181	11.8717	16.1992	16.37	35.1211	1115	1811	3695	54.8	200	80	170	0.02658	1757	3134	5828	90.2	2.31	2.04	2.18
Ca2FeReO6	Ca	Fe	Re	O	0	-2.5521	1.14	0.785	0.67	1.26	1	1.83	1.9	3.44	40.078	55.845	186.207	15.9994	0.024551	0.153236	0.0603966	1.46111	20	26	75	8	6.11316	7.90247	7.83352	13.6181	11.8717	16.1992	16.6	35.1211	1115	1811	3459	54.8	200	80	48	0.02658	1757	3134	5869	90.2	2.31	2.04	2.16
Ca2FeIrO6	Ca	Fe	Ir	O	0	-2.2393	1.14	0.785	0.765	1.26	1	1.83	2.2	3.44	40.078	55.845	192.217	15.9994	0.024551	0.153236	1.56436	1.46111	20	26	77	8	6.11316	7.90247	8.96702	13.6181	11.8717	16.1992	17	35.1211	1115	1811	2739	54.8	200	80	150	0.02658	1757	3134	4701	90.2	2.31	2.04	2.13
Ca2NbScO6	Ca	Nb	Sc	O	3.1457	-3.50554	1.14	0.78	0.885	1.26	1	1.6	1.36	3.44	40.078	92.9064	44.9559	15.9994	0.024551	0.917407	0.1882	1.46111	20	41	21	8	6.11316	6.75885	6.56149	13.6181	11.8717	14.32	12.7998	35.1211	1115	2750	1814	54.8	200	54	16	0.02658	1757	5017	3103	90.2	2.31	2.18	2.15
Ca2ScTaO6	Ca	Sc	Ta	O	3.7338	-3.62584	1.14	0.885	0.78	1.26	1	1.36	1.5	3.44	40.078	44.9559	180.948	15.9994	0.024551	0.1882	0.32312	1.46111	20	21	73	8	6.11316	6.56149	7.54957	13.6181	11.8717	12.7998	16.2	35.1211	1115	1814	3290	54.8	200	16	57	0.02658	1757	3103	5731	90.2	2.31	2.15	2.22
Ca2MnNbO6	Ca	Mn	Nb	O	0	-3.00114	1.14	0.67	0.78	1.26	1	1.55	1.6	3.44	40.078	54.938	92.9064	15.9994	0.024551	-0.52	0.917407	1.46111	20	25	41	8	6.11316	7.43404	6.75885	13.6181	11.8717	15.64	14.32	35.1211	1115	1519	2750	54.8	200	7.8	54	0.02658	1757	2334	5017	90.2	2.31	2.05	2.18
Ca2MnTaO6	Ca	Mn	Ta	O	0.4808	-3.11048	1.14	0.67	0.78	1.26	1	1.55	1.5	3.44	40.078	54.938	180.948	15.9994	0.024551	-0.52	0.32312	1.46111	20	25	73	8	6.11316	7.43404	7.54957	13.6181	11.8717	15.64	16.2	35.1211	1115	1519	3290	54.8	200	7.8	57	0.02658	1757	2334	5731	90.2	2.31	2.05	2.22
Ca2InSbO6	Ca	In	Sb	O	1.4198	-2.41556	1.14	0.94	0.76	1.26	1	1.78	2.05	3.44	40.078	114.818	121.76	15.9994	0.024551	0.383926	1.0474	1.46111	20	49	51	8	6.11316	5.78636	8.60839	13.6181	11.8717	18.8704	16.626	35.1211	1115	429.75	903.78	54.8	200	82	24	0.02658	1757	2345	1860	90.2	2.31	1.93	2.06
Ca2CrWO6	Ca	Cr	W	O	1.8837	-2.76687	1.14	0.755	0.74	1.26	1	1.66	2.36	3.44	40.078	51.9961	183.84	15.9994	0.024551	0.675841	0.816268	1.46111	20	24	74	8	6.11316	6.76651	7.86403	13.6181	11.8717	16.4863	16.37	35.1211	1115	2180	3695	54.8	200	94	170	0.02658	1757	2944	5828	90.2	2.31	2.06	2.18
Ba2PbPuO6	Ba	Pb	Pu	O	0.438	-2.74	1.49	0.915	1	1.26	0.89	2.33	1.28	3.44	137.327	207.2	244	15.9994	0.144626	0.356721	-0.5	1.46111	56	82	94	8	5.21166	7.41668	6.02576	13.6181	10.0038	15.0325	11.5	35.1211	1000	600.61	912.5	54.8	18	35	6	0.02658	2143	2022	3503	90.2	2.68	2.02	2.43
Ca2BiFeO6	Ca	Bi	Fe	O	0.4893	-2.10461	1.14	1.17	0.785	1.26	1	2.02	1.83	3.44	40.078	208.98	55.845	15.9994	0.024551	0.942362	0.153236	1.46111	20	83	26	8	6.11316	7.28552	7.90247	13.6181	11.8717	16.703	16.1992	35.1211	1115	544.4	1811	54.8	200	8	80	0.02658	1757	1837	3134	90.2	2.31	2.07	2.04
Cs2LiSmCl6	Cs	Li	Sm	Cl	4.9508	-2.47849	1.81	0.9	1.098	1.67	0.79	0.98	1.17	3.16	132.905	6.941	150.36	35.453	0.47163	0.618049	0.162	3.61273	55	3	62	17	3.89391	5.39171	5.64371	12.9676	23.1575	75.6401	11.078	23.8136	301.59	453.69	1345	171.6	36	85	13	0.0089	944	1615	2076	239.11	3.43	1.82	2.36
Nd2CoRuO6	Nd	Co	Ru	O	0	-2.48613	1.123	0.75	0.76	1.26	1.14	1.88	2.2	3.44	144.242	58.9332	101.07	15.9994	0.0974933	0.662265	1.04638	1.46111	60	27	44	8	5.525	7.88101	7.3605	13.6181	10.783	17.0844	16.76	35.1211	1297	1768	2607	54.8	17	100	120	0.02658	3373	3200	4423	90.2	2.39	2	2.13
Eu2CoRuO6	Eu	Co	Ru	O	0	-2.33663	1.087	0.75	0.76	1.26	1.2	1.88	2.2	3.44	151.964	58.9332	101.07	15.9994	0.11613	0.662265	1.04638	1.46111	63	27	44	8	5.67038	7.88101	7.3605	13.6181	11.24	17.0844	16.76	35.1211	1099	1768	2607	54.8	14	100	120	0.02658	1800	3200	4423	90.2	2.35	2	2.13
Sr2DyReO6	Sr	Dy	Re	O	0	-2.99676	1.32	1.052	0.67	1.26	0.95	1.22	1.9	3.44	87.62	162.5	186.207	15.9994	0.052066	0.352	0.0603966	1.46111	38	66	75	8	5.69487	5.93905	7.83352	13.6181	11.0303	11.647	16.6	35.1211	1050	1680	3459	54.8	35	11	48	0.02658	1655	2840	5869	90.2	2.49	2.31	2.16
Sr2LuUO6	Sr	Lu	U	O	0.9942	-3.63607	1.32	1.001	0.87	1.26	0.95	1.27	1.38	3.44	87.62	174.967	238.029	15.9994	0.052066	0.23887	0.53	1.46111	38	71	92	8	5.69487	5.42587	6.19405	13.6181	11.0303	14.13	11.6	35.1211	1050	1925	1405.3	54.8	35	16	27	0.02658	1655	3675	4200	90.2	2.49	2.24	2.41
Sr2BiLuO6	Sr	Bi	Lu	O	1.978	-2.89407	1.32	1.17	1.001	1.26	0.95	2.02	1.27	3.44	87.62	208.98	174.967	15.9994	0.052066	0.942362	0.23887	1.46111	38	83	71	8	5.69487	7.28552	5.42587	13.6181	11.0303	16.703	14.13	35.1211	1050	544.4	1925	54.8	35	8	16	0.02658	1655	1837	3675	90.2	2.49	2.07	2.24
Cs2EuLiCl6	Cs	Eu	Li	Cl	0	-1.74863	1.81	1.087	0.9	1.67	0.79	1.2	0.98	3.16	132.905	151.964	6.941	35.453	0.47163	0.11613	0.618049	3.61273	55	63	3	17	3.89391	5.67038	5.39171	12.9676	23.1575	11.24	75.6401	23.8136	301.59	1099	453.69	171.6	36	14	85	0.0089	944	1800	1615	239.11	3.43	2.35	1.82
Sr2AlSbO6	Sr	Al	Sb	O	1.8987	-2.92488	1.32	0.675	0.76	1.26	0.95	1.61	2.05	3.44	87.62	26.9815	121.76	15.9994	0.052066	0.432835	1.0474	1.46111	38	13	51	8	5.69487	5.98577	8.60839	13.6181	11.0303	18.8285	16.626	35.1211	1050	933.47	903.78	54.8	35	235	24	0.02658	1655	2792	1860	90.2	2.49	1.84	2.06
Sr2MnTiO6	Sr	Mn	Ti	O	0	-3.00684	1.32	0.67	0.745	1.26	0.95	1.55	1.54	3.44	87.62	54.938	47.867	15.9994	0.052066	-0.52	0.075545	1.46111	38	25	22	8	5.69487	7.43404	6.82812	13.6181	11.0303	15.64	13.5755	35.1211	1050	1519	1941	54.8	35	7.8	22	0.02658	1655	2334	3560	90.2	2.49	2.05	2.11
Nd2NiRuO6	Nd	Ni	Ru	O	0	-2.57699	1.123	0.83	0.76	1.26	1.14	1.91	2.2	3.44	144.242	58.6934	101.07	15.9994	0.0974933	1.15716	1.04638	1.46111	60	28	44	8	5.525	7.63988	7.3605	13.6181	10.783	18.1688	16.76	35.1211	1297	1728	2607	54.8	17	91	120	0.02658	3373	3186	4423	90.2	2.39	1.97	2.13
Eu2NiRuO6	Eu	Ni	Ru	O	0	-2.32141	1.087	0.83	0.76	1.26	1.2	1.91	2.2	3.44	151.964	58.6934	101.07	15.9994	0.11613	1.15716	1.04638	1.46111	63	28	44	8	5.67038	7.63988	7.3605	13.6181	11.24	18.1688	16.76	35.1211	1099	1728	2607	54.8	14	91	120	0.02658	1800	3186	4423	90.2	2.35	1.97	2.13
Cd2AsBiO6	Cd	As	Bi	O	2.0584	-1.65124	1.09	0.6	1.17	1.26	1.69	2.18	2.02	3.44	112.411	74.9216	208.98	15.9994	-0.72	0.80482	0.942362	1.46111	48	33	83	8	8.99382	9.78855	7.28552	13.6181	16.9083	18.5892	16.703	35.1211	594.22	1090	544.4	54.8	97	50	8	0.02658	1040	887	1837	90.2	2.18	1.85	2.07
Ba2SrUO6	Ba	Sr	U	O	2.0496	-3.50671	1.49	1.32	0.87	1.26	0.89	0.95	1.38	3.44	137.327	87.62	238.029	15.9994	0.144626	0.052066	0.53	1.46111	56	38	92	8	5.21166	5.69487	6.19405	13.6181	10.0038	11.0303	11.6	35.1211	1000	1050	1405.3	54.8	18	35	27	0.02658	2143	1655	4200	90.2	2.68	2.49	2.41
Ca2MnWO6	Ca	Mn	W	O	2.1847	-2.77754	1.14	0.67	0.74	1.26	1	1.55	2.36	3.44	40.078	54.938	183.84	15.9994	0.024551	-0.52	0.816268	1.46111	20	25	74	8	6.11316	7.43404	7.86403	13.6181	11.8717	15.64	16.37	35.1211	1115	1519	3695	54.8	200	7.8	170	0.02658	1757	2334	5828	90.2	2.31	2.05	2.18
Ca2HfZrO6	Ca	Hf	Zr	O	3.4088	-3.50654	1.14	0.85	0.86	1.26	1	1.3	1.33	3.44	40.078	178.49	91.224	15.9994	0.024551	0.17807	0.433289	1.46111	20	72	40	8	6.11316	6.82507	6.63413	13.6181	11.8717	14.61	13.13	35.1211	1115	2506	2128	54.8	200	23	23	0.02658	1757	4876	4682	90.2	2.31	2.23	2.23
Sm2CoRuO6	Sm	Co	Ru	O	0	-2.51072	1.098	0.75	0.76	1.26	1.17	1.88	2.2	3.44	150.36	58.9332	101.07	15.9994	0.162	0.662265	1.04638	1.46111	62	27	44	8	5.64371	7.88101	7.3605	13.6181	11.078	17.0844	16.76	35.1211	1345	1768	2607	54.8	13	100	120	0.02658	2076	3200	4423	90.2	2.36	2	2.13
Cs2CeNaBr6	Cs	Ce	Na	Br	3.1789	-2.19238	1.81	1.01	1.16	1.82	0.79	1.12	0.93	2.96	132.905	140.116	22.9898	79.904	0.47163	0.572	0.547926	3.36359	55	58	11	35	3.89391	5.5386	5.13908	11.8138	23.1575	10.956	47.2864	21.591	301.59	1068	370.87	265.8	36	11	140	0.12	944	3633	1156	332	3.43	2.42	2.27
Ca2InNbO6	Ca	In	Nb	O	3.2524	-2.99415	1.14	0.94	0.78	1.26	1	1.78	1.6	3.44	40.078	114.818	92.9064	15.9994	0.024551	0.383926	0.917407	1.46111	20	49	41	8	6.11316	5.78636	6.75885	13.6181	11.8717	18.8704	14.32	35.1211	1115	429.75	2750	54.8	200	82	54	0.02658	1757	2345	5017	90.2	2.31	1.93	2.18
Ca2InTaO6	Ca	In	Ta	O	3.8494	-3.10939	1.14	0.94	0.78	1.26	1	1.78	1.5	3.44	40.078	114.818	180.948	15.9994	0.024551	0.383926	0.32312	1.46111	20	49	73	8	6.11316	5.78636	7.54957	13.6181	11.8717	18.8704	16.2	35.1211	1115	429.75	3290	54.8	200	82	57	0.02658	1757	2345	5731	90.2	2.31	1.93	2.22
Ca2CrTiO6	Ca	Cr	Ti	O	1.1492	-3.08989	1.14	0.755	0.745	1.26	1	1.66	1.54	3.44	40.078	51.9961	47.867	15.9994	0.024551	0.675841	0.075545	1.46111	20	24	22	8	6.11316	6.76651	6.82812	13.6181	11.8717	16.4863	13.5755	35.1211	1115	2180	1941	54.8	200	94	22	0.02658	1757	2944	3560	90.2	2.31	2.06	2.11
Cs2DyLiCl6	Cs	Dy	Li	Cl	5.0917	-2.48917	1.81	1.052	0.9	1.67	0.79	1.22	0.98	3.16	132.905	162.5	6.941	35.453	0.47163	0.352	0.618049	3.61273	55	66	3	17	3.89391	5.93905	5.39171	12.9676	23.1575	11.647	75.6401	23.8136	301.59	1680	453.69	171.6	36	11	85	0.0089	944	2840	1615	239.11	3.43	2.31	1.82
Sm2NiRuO6	Sm	Ni	Ru	O	0	-2.60508	1.098	0.83	0.76	1.26	1.17	1.91	2.2	3.44	150.36	58.6934	101.07	15.9994	0.162	1.15716	1.04638	1.46111	62	28	44	8	5.64371	7.63988	7.3605	13.6181	11.078	18.1688	16.76	35.1211	1345	1728	2607	54.8	13	91	120	0.02658	2076	3186	4423	90.2	2.36	1.97	2.13
Sr2BiTmO6	Sr	Bi	Tm	O	1.9455	-2.88383	1.32	1.17	1.02	1.26	0.95	2.02	1.25	3.44	87.62	208.98	168.934	15.9994	0.052066	0.942362	1.02922	1.46111	38	83	69	8	5.69487	7.28552	6.18431	13.6181	11.0303	16.703	12.065	35.1211	1050	544.4	1818	54.8	35	8	17	0.02658	1655	1837	2223	90.2	2.49	2.07	2.27
Ba2PbUO6	Ba	Pb	U	O	1.1946	-3.03842	1.49	0.915	0.87	1.26	0.89	2.33	1.38	3.44	137.327	207.2	238.029	15.9994	0.144626	0.356721	0.53	1.46111	56	82	92	8	5.21166	7.41668	6.19405	13.6181	10.0038	15.0325	11.6	35.1211	1000	600.61	1405.3	54.8	18	35	27	0.02658	2143	2022	4200	90.2	2.68	2.02	2.41
Nd2LiRuO6	Nd	Li	Ru	O	0.4246	-2.80189	1.123	0.9	0.76	1.26	1.14	0.98	2.2	3.44	144.242	6.941	101.07	15.9994	0.0974933	0.618049	1.04638	1.46111	60	3	44	8	5.525	5.39171	7.3605	13.6181	10.783	75.6401	16.76	35.1211	1297	453.69	2607	54.8	17	85	120	0.02658	3373	1615	4423	90.2	2.39	1.82	2.13
Eu2LiRuO6	Eu	Li	Ru	O	0	-2.46785	1.087	0.9	0.76	1.26	1.2	0.98	2.2	3.44	151.964	6.941	101.07	15.9994	0.11613	0.618049	1.04638	1.46111	63	3	44	8	5.67038	5.39171	7.3605	13.6181	11.24	75.6401	16.76	35.1211	1099	453.69	2607	54.8	14	85	120	0.02658	1800	1615	4423	90.2	2.35	1.82	2.13
Cs2LiYCl6	Cs	Li	Y	Cl	4.8986	-2.48367	1.81	0.9	1.04	1.67	0.79	0.98	1.22	3.16	132.905	6.941	88.9059	35.453	0.47163	0.618049	0.30712	3.61273	55	3	39	17	3.89391	5.39171	6.21726	12.9676	23.1575	75.6401	12.2236	23.8136	301.59	453.69	1799	171.6	36	85	17	0.0089	944	1615	3609	239.11	3.43	1.82	2.32
Pb2CaUO6	Pb	Ca	U	O	1.6804	-2.77373	1.33	1.14	0.87	1.26	2.33	1	1.38	3.44	207.2	40.078	238.029	15.9994	0.356721	0.024551	0.53	1.46111	82	20	92	8	7.41668	6.11316	6.19405	13.6181	15.0325	11.8717	11.6	35.1211	600.61	1115	1405.3	54.8	35	200	27	0.02658	2022	1757	4200	90.2	2.02	2.31	2.41
Rb2LuNaCl6	Rb	Lu	Na	Cl	5.1975	-2.46608	1.66	1.001	1.16	1.67	0.82	1.27	0.93	3.16	85.4678	174.967	22.9898	35.453	0.485916	0.23887	0.547926	3.61273	37	71	11	17	4.17713	5.42587	5.13908	12.9676	27.2895	14.13	47.2864	23.8136	312.46	1925	370.87	171.6	58	16	140	0.0089	961	3675	1156	239.11	3.03	2.24	2.27
Sr2CoFeO6	Sr	Co	Fe	O	0	-2.08619	1.32	0.75	0.785	1.26	0.95	1.88	1.83	3.44	87.62	58.9332	55.845	15.9994	0.052066	0.662265	0.153236	1.46111	38	27	26	8	5.69487	7.88101	7.90247	13.6181	11.0303	17.0844	16.1992	35.1211	1050	1768	1811	54.8	35	100	80	0.02658	1655	3200	3134	90.2	2.49	2	2.04
Rb2NaTmCl6	Rb	Na	Tm	Cl	5.0572	-2.46607	1.66	1.16	1.02	1.67	0.82	0.93	1.25	3.16	85.4678	22.9898	168.934	35.453	0.485916	0.547926	1.02922	3.61273	37	11	69	17	4.17713	5.13908	6.18431	12.9676	27.2895	47.2864	12.065	23.8136	312.46	370.87	1818	171.6	58	140	17	0.0089	961	1156	2223	239.11	3.03	2.27	2.27
Cs2NaYBr6	Cs	Na	Y	Br	4.2176	-2.21017	1.81	1.16	1.04	1.82	0.79	0.93	1.22	2.96	132.905	22.9898	88.9059	79.904	0.47163	0.547926	0.30712	3.36359	55	11	39	35	3.89391	5.13908	6.21726	11.8138	23.1575	47.2864	12.2236	21.591	301.59	370.87	1799	265.8	36	140	17	0.12	944	1156	3609	332	3.43	2.27	2.32
Rb2ErNaCl6	Rb	Er	Na	Cl	5.1645	-2.46503	1.66	1.03	1.16	1.67	0.82	1.24	0.93	3.16	85.4678	167.259	22.9898	35.453	0.485916	0.312	0.547926	3.61273	37	68	11	17	4.17713	6.1077	5.13908	12.9676	27.2895	11.916	47.2864	23.8136	312.46	1802	370.87	171.6	58	15	140	0.0089	961	3141	1156	239.11	3.03	2.29	2.27
Rb2NaYCl6	Rb	Na	Y	Cl	5.1042	-2.45518	1.66	1.16	1.04	1.67	0.82	0.93	1.22	3.16	85.4678	22.9898	88.9059	35.453	0.485916	0.547926	0.30712	3.61273	37	11	39	17	4.17713	5.13908	6.21726	12.9676	27.2895	47.2864	12.2236	23.8136	312.46	370.87	1799	171.6	58	140	17	0.0089	961	1156	3609	239.11	3.03	2.27	2.32
Rb2InNaCl6	Rb	In	Na	Cl	3.0533	-1.98314	1.66	0.94	1.16	1.67	0.82	1.78	0.93	3.16	85.4678	114.818	22.9898	35.453	0.485916	0.383926	0.547926	3.61273	37	49	11	17	4.17713	5.78636	5.13908	12.9676	27.2895	18.8704	47.2864	23.8136	312.46	429.75	370.87	171.6	58	82	140	0.0089	961	2345	1156	239.11	3.03	1.93	2.27
Pb2NiReO6	Pb	Ni	Re	O	0	-1.62308	1.33	0.83	0.67	1.26	2.33	1.91	1.9	3.44	207.2	58.6934	186.207	15.9994	0.356721	1.15716	0.0603966	1.46111	82	28	75	8	7.41668	7.63988	7.83352	13.6181	15.0325	18.1688	16.6	35.1211	600.61	1728	3459	54.8	35	91	48	0.02658	2022	3186	5869	90.2	2.02	1.97	2.16
Rb2DyNaCl6	Rb	Dy	Na	Cl	5.1403	-2.46092	1.66	1.052	1.16	1.67	0.82	1.22	0.93	3.16	85.4678	162.5	22.9898	35.453	0.485916	0.352	0.547926	3.61273	37	66	11	17	4.17713	5.93905	5.13908	12.9676	27.2895	11.647	47.2864	23.8136	312.46	1680	370.87	171.6	58	11	140	0.0089	961	2840	1156	239.11	3.03	2.31	2.27
Cs2ErLiCl6	Cs	Er	Li	Cl	5.1941	-2.49119	1.81	1.03	0.9	1.67	0.79	1.24	0.98	3.16	132.905	167.259	6.941	35.453	0.47163	0.312	0.618049	3.61273	55	68	3	17	3.89391	6.1077	5.39171	12.9676	23.1575	11.916	75.6401	23.8136	301.59	1802	453.69	171.6	36	15	85	0.0089	944	3141	1615	239.11	3.43	2.29	1.82
Cd2MnTeO6	Cd	Mn	Te	O	0	-1.6541	1.09	0.67	2.07	1.26	1.69	1.55	2.1	3.44	112.411	54.938	127.6	15.9994	-0.72	-0.52	1.97088	1.46111	48	25	52	8	8.99382	7.43404	9.00981	13.6181	16.9083	15.64	18.6	35.1211	594.22	1519	722.66	54.8	97	7.8	3	0.02658	1040	2334	1261	90.2	2.18	2.05	2.06
Sr2ErUO6	Sr	Er	U	O	0.9144	-3.60006	1.32	1.03	0.87	1.26	0.95	1.24	1.38	3.44	87.62	167.259	238.029	15.9994	0.052066	0.312	0.53	1.46111	38	68	92	8	5.69487	6.1077	6.19405	13.6181	11.0303	11.916	11.6	35.1211	1050	1802	1405.3	54.8	35	15	27	0.02658	1655	3141	4200	90.2	2.49	2.29	2.41
Sr2BiErO6	Sr	Bi	Er	O	1.9513	-2.87419	1.32	1.17	1.03	1.26	0.95	2.02	1.24	3.44	87.62	208.98	167.259	15.9994	0.052066	0.942362	0.312	1.46111	38	83	68	8	5.69487	7.28552	6.1077	13.6181	11.0303	16.703	11.916	35.1211	1050	544.4	1802	54.8	35	8	15	0.02658	1655	1837	3141	90.2	2.49	2.07	2.29
Sr2FeTiO6	Sr	Fe	Ti	O	0	-2.86271	1.32	0.785	0.745	1.26	0.95	1.83	1.54	3.44	87.62	55.845	47.867	15.9994	0.052066	0.153236	0.075545	1.46111	38	26	22	8	5.69487	7.90247	6.82812	13.6181	11.0303	16.1992	13.5755	35.1211	1050	1811	1941	54.8	35	80	22	0.02658	1655	3134	3560	90.2	2.49	2.04	2.11
Sr2NiReO6	Sr	Ni	Re	O	0	-2.33053	1.32	0.83	0.67	1.26	0.95	1.91	1.9	3.44	87.62	58.6934	186.207	15.9994	0.052066	1.15716	0.0603966	1.46111	38	28	75	8	5.69487	7.63988	7.83352	13.6181	11.0303	18.1688	16.6	35.1211	1050	1728	3459	54.8	35	91	48	0.02658	1655	3186	5869	90.2	2.49	1.97	2.16
Rb2EuNaCl6	Rb	Eu	Na	Cl	0	-2.26615	1.66	1.087	1.16	1.67	0.82	1.2	0.93	3.16	85.4678	151.964	22.9898	35.453	0.485916	0.11613	0.547926	3.61273	37	63	11	17	4.17713	5.67038	5.13908	12.9676	27.2895	11.24	47.2864	23.8136	312.46	1099	370.87	171.6	58	14	140	0.0089	961	1800	1156	239.11	3.03	2.35	2.27
Rb2CeLiCl6	Rb	Ce	Li	Cl	0.3224	-2.42402	1.66	1.01	0.9	1.67	0.82	1.12	0.98	3.16	85.4678	140.116	6.941	35.453	0.485916	0.572	0.618049	3.61273	37	58	3	17	4.17713	5.5386	5.39171	12.9676	27.2895	10.956	75.6401	23.8136	312.46	1068	453.69	171.6	58	11	85	0.0089	961	3633	1615	239.11	3.03	2.42	1.82
Ba2NiReO6	Ba	Ni	Re	O	0	-2.43933	1.49	0.83	0.67	1.26	0.89	1.91	1.9	3.44	137.327	58.6934	186.207	15.9994	0.144626	1.15716	0.0603966	1.46111	56	28	75	8	5.21166	7.63988	7.83352	13.6181	10.0038	18.1688	16.6	35.1211	1000	1728	3459	54.8	18	91	48	0.02658	2143	3186	5869	90.2	2.68	1.97	2.16
Cs2LiTmCl6	Cs	Li	Tm	Cl	5.2527	-2.38815	1.81	0.9	1.02	1.67	0.79	0.98	1.25	3.16	132.905	6.941	168.934	35.453	0.47163	0.618049	1.02922	3.61273	55	3	69	17	3.89391	5.39171	6.18431	12.9676	23.1575	75.6401	12.065	23.8136	301.59	453.69	1818	171.6	36	85	17	0.0089	944	1615	2223	239.11	3.43	1.82	2.27
Sm2LiRuO6	Sm	Li	Ru	O	0.3999	-2.82656	1.098	0.9	0.76	1.26	1.17	0.98	2.2	3.44	150.36	6.941	101.07	15.9994	0.162	0.618049	1.04638	1.46111	62	3	44	8	5.64371	5.39171	7.3605	13.6181	11.078	75.6401	16.76	35.1211	1345	453.69	2607	54.8	13	85	120	0.02658	2076	1615	4423	90.2	2.36	1.82	2.13
Rb2NaScCl6	Rb	Na	Sc	Cl	3.9108	-2.40162	1.66	1.16	0.885	1.67	0.82	0.93	1.36	3.16	85.4678	22.9898	44.9559	35.453	0.485916	0.547926	0.1882	3.61273	37	11	21	17	4.17713	5.13908	6.56149	12.9676	27.2895	47.2864	12.7998	23.8136	312.46	370.87	1814	171.6	58	140	16	0.0089	961	1156	3103	239.11	3.03	2.27	2.15
Rb2NaSmCl6	Rb	Na	Sm	Cl	5.0726	-2.44518	1.66	1.16	1.098	1.67	0.82	0.93	1.17	3.16	85.4678	22.9898	150.36	35.453	0.485916	0.547926	0.162	3.61273	37	11	62	17	4.17713	5.13908	5.64371	12.9676	27.2895	47.2864	11.078	23.8136	312.46	370.87	1345	171.6	58	140	13	0.0089	961	1156	2076	239.11	3.03	2.27	2.36
Sr2DyMoO6	Sr	Dy	Mo	O	1.344	-3.09037	1.32	1.052	0.73	1.26	0.95	1.22	2.16	3.44	87.62	162.5	95.94	15.9994	0.052066	0.352	0.74733	1.46111	38	66	42	8	5.69487	5.93905	7.09243	13.6181	11.0303	11.647	16.16	35.1211	1050	1680	2896	54.8	35	11	139	0.02658	1655	2840	4912	90.2	2.49	2.31	2.17
Sr2BiYO6	Sr	Bi	Y	O	2.0265	-2.74243	1.32	1.17	1.04	1.26	0.95	2.02	1.22	3.44	87.62	208.98	88.9059	15.9994	0.052066	0.942362	0.30712	1.46111	38	83	39	8	5.69487	7.28552	6.21726	13.6181	11.0303	16.703	12.2236	35.1211	1050	544.4	1799	54.8	35	8	17	0.02658	1655	1837	3609	90.2	2.49	2.07	2.32
Sr2HoUO6	Sr	Ho	U	O	0.9093	-3.5859	1.32	1.041	0.87	1.26	0.95	1.23	1.38	3.44	87.62	164.93	238.029	15.9994	0.052066	0.338	0.53	1.46111	38	67	92	8	5.69487	6.0215	6.19405	13.6181	11.0303	11.781	11.6	35.1211	1050	1734	1405.3	54.8	35	16	27	0.02658	1655	2993	4200	90.2	2.49	2.3	2.41
Sr2BiHoO6	Sr	Bi	Ho	O	1.8268	-2.8652	1.32	1.17	1.041	1.26	0.95	2.02	1.23	3.44	87.62	208.98	164.93	15.9994	0.052066	0.942362	0.338	1.46111	38	83	67	8	5.69487	7.28552	6.0215	13.6181	11.0303	16.703	11.781	35.1211	1050	544.4	1734	54.8	35	8	16	0.02658	1655	1837	2993	90.2	2.49	2.07	2.3
Rb2LiSmCl6	Rb	Li	Sm	Cl	4.9187	-2.44799	1.66	0.9	1.098	1.67	0.82	0.98	1.17	3.16	85.4678	6.941	150.36	35.453	0.485916	0.618049	0.162	3.61273	37	3	62	17	4.17713	5.39171	5.64371	12.9676	27.2895	75.6401	11.078	23.8136	312.46	453.69	1345	171.6	58	85	13	0.0089	961	1615	2076	239.11	3.03	1.82	2.36
Rb2AgTmCl6	Rb	Ag	Tm	Cl	3.4694	-2.18221	1.66	1.29	1.02	1.67	0.82	1.93	1.25	3.16	85.4678	107.868	168.934	35.453	0.485916	1.30447	1.02922	3.61273	37	47	69	17	4.17713	7.57623	6.18431	12.9676	27.2895	21.4844	12.065	23.8136	312.46	1234.93	1818	171.6	58	430	17	0.0089	961	2435	2223	239.11	3.03	2.11	2.27
Rb2CeNaCl6	Rb	Ce	Na	Cl	3.9696	-2.42007	1.66	1.01	1.16	1.67	0.82	1.12	0.93	3.16	85.4678	140.116	22.9898	35.453	0.485916	0.572	0.547926	3.61273	37	58	11	17	4.17713	5.5386	5.13908	12.9676	27.2895	10.956	47.2864	23.8136	312.46	1068	370.87	171.6	58	11	140	0.0089	961	3633	1156	239.11	3.03	2.42	2.27
Rb2EuLiCl6	Rb	Eu	Li	Cl	0	-2.27437	1.66	1.087	0.9	1.67	0.82	1.2	0.98	3.16	85.4678	151.964	6.941	35.453	0.485916	0.11613	0.618049	3.61273	37	63	3	17	4.17713	5.67038	5.39171	12.9676	27.2895	11.24	75.6401	23.8136	312.46	1099	453.69	171.6	58	14	85	0.0089	961	1800	1615	239.11	3.03	2.35	1.82
Pr2NaRuO6	Pr	Na	Ru	O	0.2136	-2.70862	1.13	1.16	0.76	1.26	1.13	0.93	2.2	3.44	140.908	22.9898	101.07	15.9994	0.109235	0.547926	1.04638	1.46111	59	11	44	8	5.4702	5.13908	7.3605	13.6181	10.631	47.2864	16.76	35.1211	1208	370.87	2607	54.8	13	140	120	0.02658	3563	1156	4423	90.2	2.4	2.27	2.13
Sm2MnTiO6	Sm	Mn	Ti	O	1.6792	-3.43347	1.098	0.67	0.745	1.26	1.17	1.55	1.54	3.44	150.36	54.938	47.867	15.9994	0.162	-0.52	0.075545	1.46111	62	25	22	8	5.64371	7.43404	6.82812	13.6181	11.078	15.64	13.5755	35.1211	1345	1519	1941	54.8	13	7.8	22	0.02658	2076	2334	3560	90.2	2.36	2.05	2.11
Sr2MnSbO6	Sr	Mn	Sb	O	0.1474	-2.56464	1.32	0.67	0.76	1.26	0.95	1.55	2.05	3.44	87.62	54.938	121.76	15.9994	0.052066	-0.52	1.0474	1.46111	38	25	51	8	5.69487	7.43404	8.60839	13.6181	11.0303	15.64	16.626	35.1211	1050	1519	903.78	54.8	35	7.8	24	0.02658	1655	2334	1860	90.2	2.49	2.05	2.06
Sr2BiDyO6	Sr	Bi	Dy	O	1.9765	-2.76062	1.32	1.17	1.052	1.26	0.95	2.02	1.22	3.44	87.62	208.98	162.5	15.9994	0.052066	0.942362	0.352	1.46111	38	83	66	8	5.69487	7.28552	5.93905	13.6181	11.0303	16.703	11.647	35.1211	1050	544.4	1680	54.8	35	8	11	0.02658	1655	1837	2840	90.2	2.49	2.07	2.31
Rb2DyLiCl6	Rb	Dy	Li	Cl	5.1062	-2.46261	1.66	1.052	0.9	1.67	0.82	1.22	0.98	3.16	85.4678	162.5	6.941	35.453	0.485916	0.352	0.618049	3.61273	37	66	3	17	4.17713	5.93905	5.39171	12.9676	27.2895	11.647	75.6401	23.8136	312.46	1680	453.69	171.6	58	11	85	0.0089	961	2840	1615	239.11	3.03	2.31	1.82
Ba2SmUO6	Ba	Sm	U	O	0.8489	-3.59281	1.49	1.098	0.87	1.26	0.89	1.17	1.38	3.44	137.327	150.36	238.029	15.9994	0.144626	0.162	0.53	1.46111	56	62	92	8	5.21166	5.64371	6.19405	13.6181	10.0038	11.078	11.6	35.1211	1000	1345	1405.3	54.8	18	13	27	0.02658	2143	2076	4200	90.2	2.68	2.36	2.41
Na2SnTeO6	Na	Sn	Te	O	1.2433	-1.85801	1.16	0.83	2.07	1.26	0.93	1.96	2.1	3.44	22.9898	118.71	127.6	15.9994	0.547926	1.11207	1.97088	1.46111	11	50	52	8	5.13908	7.34392	9.00981	13.6181	47.2864	14.6331	18.6	35.1211	370.87	505.08	722.66	54.8	140	67	3	0.02658	1156	2875	1261	90.2	2.27	2.17	2.06
Rb2HoLiCl6	Rb	Ho	Li	Cl	5.1901	-2.46333	1.66	1.041	0.9	1.67	0.82	1.23	0.98	3.16	85.4678	164.93	6.941	35.453	0.485916	0.338	0.618049	3.61273	37	67	3	17	4.17713	6.0215	5.39171	12.9676	27.2895	11.781	75.6401	23.8136	312.46	1734	453.69	171.6	58	16	85	0.0089	961	2993	1615	239.11	3.03	2.3	1.82
Rb2NaVCl6	Rb	Na	V	Cl	0	-2.02562	1.66	1.16	0.68	1.67	0.82	0.93	1.63	3.16	85.4678	22.9898	50.9415	35.453	0.485916	0.547926	0.527662	3.61273	37	11	23	17	4.17713	5.13908	6.74619	12.9676	27.2895	47.2864	14.634	23.8136	312.46	370.87	2183	171.6	58	140	31	0.0089	961	1156	3680	239.11	3.03	2.27	2.07
Rb2LiYCl6	Rb	Li	Y	Cl	4.9273	-2.45683	1.66	0.9	1.04	1.67	0.82	0.98	1.22	3.16	85.4678	6.941	88.9059	35.453	0.485916	0.618049	0.30712	3.61273	37	3	39	17	4.17713	5.39171	6.21726	12.9676	27.2895	75.6401	12.2236	23.8136	312.46	453.69	1799	171.6	58	85	17	0.0089	961	1615	3609	239.11	3.03	1.82	2.32
Sr2CdUO6	Sr	Cd	U	O	1.9643	-3.14822	1.32	1.09	0.87	1.26	0.95	1.69	1.38	3.44	87.62	112.411	238.029	15.9994	0.052066	-0.72	0.53	1.46111	38	48	92	8	5.69487	8.99382	6.19405	13.6181	11.0303	16.9083	11.6	35.1211	1050	594.22	1405.3	54.8	35	97	27	0.02658	1655	1040	4200	90.2	2.49	2.18	2.41
Sr2CrMnO6	Sr	Cr	Mn	O	0	-2.51471	1.32	0.755	0.67	1.26	0.95	1.66	1.55	3.44	87.62	51.9961	54.938	15.9994	0.052066	0.675841	-0.52	1.46111	38	24	25	8	5.69487	6.76651	7.43404	13.6181	11.0303	16.4863	15.64	35.1211	1050	2180	1519	54.8	35	94	7.8	0.02658	1655	2944	2334	90.2	2.49	2.06	2.05
Rb2ErLiCl6	Rb	Er	Li	Cl	5.2115	-2.46621	1.66	1.03	0.9	1.67	0.82	1.24	0.98	3.16	85.4678	167.259	6.941	35.453	0.485916	0.312	0.618049	3.61273	37	68	3	17	4.17713	6.1077	5.39171	12.9676	27.2895	11.916	75.6401	23.8136	312.46	1802	453.69	171.6	58	15	85	0.0089	961	3141	1615	239.11	3.03	2.29	1.82
Cs2CeLiBr6	Cs	Ce	Li	Br	0.2909	-2.18481	1.81	1.01	0.9	1.82	0.79	1.12	0.98	2.96	132.905	140.116	6.941	79.904	0.47163	0.572	0.618049	3.36359	55	58	3	35	3.89391	5.5386	5.39171	11.8138	23.1575	10.956	75.6401	21.591	301.59	1068	453.69	265.8	36	11	85	0.12	944	3633	1615	332	3.43	2.42	1.82
Ca2MnSbO6	Ca	Mn	Sb	O	1.4729	-2.60667	1.14	0.67	0.76	1.26	1	1.55	2.05	3.44	40.078	54.938	121.76	15.9994	0.024551	-0.52	1.0474	1.46111	20	25	51	8	6.11316	7.43404	8.60839	13.6181	11.8717	15.64	16.626	35.1211	1115	1519	903.78	54.8	200	7.8	24	0.02658	1757	2334	1860	90.2	2.31	2.05	2.06
Cs2NaScBr6	Cs	Na	Sc	Br	3.1061	-2.14285	1.81	1.16	0.885	1.82	0.79	0.93	1.36	2.96	132.905	22.9898	44.9559	79.904	0.47163	0.547926	0.1882	3.36359	55	11	21	35	3.89391	5.13908	6.56149	11.8138	23.1575	47.2864	12.7998	21.591	301.59	370.87	1814	265.8	36	140	16	0.12	944	1156	3103	332	3.43	2.27	2.15
Rb2LiTmCl6	Rb	Li	Tm	Cl	5.2728	-2.46692	1.66	0.9	1.02	1.67	0.82	0.98	1.25	3.16	85.4678	6.941	168.934	35.453	0.485916	0.618049	1.02922	3.61273	37	3	69	17	4.17713	5.39171	6.18431	12.9676	27.2895	75.6401	12.065	23.8136	312.46	453.69	1818	171.6	58	85	17	0.0089	961	1615	2223	239.11	3.03	1.82	2.27
Ca2DySbO6	Ca	Dy	Sb	O	3.1986	-2.93189	1.14	1.052	0.76	1.26	1	1.22	2.05	3.44	40.078	162.5	121.76	15.9994	0.024551	0.352	1.0474	1.46111	20	66	51	8	6.11316	5.93905	8.60839	13.6181	11.8717	11.647	16.626	35.1211	1115	1680	903.78	54.8	200	11	24	0.02658	1757	2840	1860	90.2	2.31	2.31	2.06
Pr2IrNaO6	Pr	Ir	Na	O	0	-2.61845	1.13	0.765	1.16	1.26	1.13	2.2	0.93	3.44	140.908	192.217	22.9898	15.9994	0.109235	1.56436	0.547926	1.46111	59	77	11	8	5.4702	8.96702	5.13908	13.6181	10.631	17	47.2864	35.1211	1208	2739	370.87	54.8	13	150	140	0.02658	3563	4701	1156	90.2	2.4	2.13	2.27
Rb2LiLuCl6	Rb	Li	Lu	Cl	5.2953	-2.46639	1.66	0.9	1.001	1.67	0.82	0.98	1.27	3.16	85.4678	6.941	174.967	35.453	0.485916	0.618049	0.23887	3.61273	37	3	71	17	4.17713	5.39171	5.42587	12.9676	27.2895	75.6401	14.13	23.8136	312.46	453.69	1925	171.6	58	85	16	0.0089	961	1615	3675	239.11	3.03	1.82	2.24
Eu2HoTaO6	Eu	Ho	Ta	O	0	-3.57799	1.087	1.041	0.78	1.26	1.2	1.23	1.5	3.44	151.964	164.93	180.948	15.9994	0.11613	0.338	0.32312	1.46111	63	67	73	8	5.67038	6.0215	7.54957	13.6181	11.24	11.781	16.2	35.1211	1099	1734	3290	54.8	14	16	57	0.02658	1800	2993	5731	90.2	2.35	2.3	2.22
Sr2BiEuO6	Sr	Bi	Eu	O	0	-2.5111	1.32	1.17	1.087	1.26	0.95	2.02	1.2	3.44	87.62	208.98	151.964	15.9994	0.052066	0.942362	0.11613	1.46111	38	83	63	8	5.69487	7.28552	5.67038	13.6181	11.0303	16.703	11.24	35.1211	1050	544.4	1099	54.8	35	8	14	0.02658	1655	1837	1800	90.2	2.49	2.07	2.35
K2LiTmCl6	K	Li	Tm	Cl	5.0647	-2.309	1.52	0.9	1.02	1.67	0.82	0.98	1.25	3.16	39.0983	6.941	168.934	35.453	0.501459	0.618049	1.02922	3.61273	19	3	69	17	4.34066	5.39171	6.18431	12.9676	31.625	75.6401	12.065	23.8136	336.53	453.69	1818	171.6	100	85	17	0.0089	1032	1615	2223	239.11	2.75	1.82	2.27
Ca2HoTaO6	Ca	Ho	Ta	O	4.0547	-3.61302	1.14	1.041	0.78	1.26	1	1.23	1.5	3.44	40.078	164.93	180.948	15.9994	0.024551	0.338	0.32312	1.46111	20	67	73	8	6.11316	6.0215	7.54957	13.6181	11.8717	11.781	16.2	35.1211	1115	1734	3290	54.8	200	16	57	0.02658	1757	2993	5731	90.2	2.31	2.3	2.22
Rb2InLiCl6	Rb	In	Li	Cl	2.4534	-1.98038	1.66	0.94	0.9	1.67	0.82	1.78	0.98	3.16	85.4678	114.818	6.941	35.453	0.485916	0.383926	0.618049	3.61273	37	49	3	17	4.17713	5.78636	5.39171	12.9676	27.2895	18.8704	75.6401	23.8136	312.46	429.75	453.69	171.6	58	82	85	0.0089	961	2345	1615	239.11	3.03	1.93	1.82
Sr2BiSmO6	Sr	Bi	Sm	O	1.9436	-2.77413	1.32	1.17	1.098	1.26	0.95	2.02	1.17	3.44	87.62	208.98	150.36	15.9994	0.052066	0.942362	0.162	1.46111	38	83	62	8	5.69487	7.28552	5.64371	13.6181	11.0303	16.703	11.078	35.1211	1050	544.4	1345	54.8	35	8	13	0.02658	1655	1837	2076	90.2	2.49	2.07	2.36
Ca2INaO6	Ca	I	Na	O	2.6722	-2.22587	1.14	2.06	1.16	1.26	1	2.66	0.93	3.44	40.078	126.904	22.9898	15.9994	0.024551	3.05905	0.547926	1.46111	20	53	11	8	6.11316	10.4513	5.13908	13.6181	11.8717	19.1313	47.2864	35.1211	1115	386.85	370.87	54.8	200	0.449	140	0.02658	1757	457.4	1156	90.2	2.31	1.98	2.27
Dy2NiRuO6	Dy	Ni	Ru	O	0	-2.64814	1.052	0.83	0.76	1.26	1.22	1.91	2.2	3.44	162.5	58.6934	101.07	15.9994	0.352	1.15716	1.04638	1.46111	66	28	44	8	5.93905	7.63988	7.3605	13.6181	11.647	18.1688	16.76	35.1211	1680	1728	2607	54.8	11	91	120	0.02658	2840	3186	4423	90.2	2.31	1.97	2.13
Cs2LiYBr6	Cs	Li	Y	Br	4.0508	-2.16032	1.81	0.9	1.04	1.82	0.79	0.98	1.22	2.96	132.905	6.941	88.9059	79.904	0.47163	0.618049	0.30712	3.36359	55	3	39	35	3.89391	5.39171	6.21726	11.8138	23.1575	75.6401	12.2236	21.591	301.59	453.69	1799	265.8	36	85	17	0.12	944	1615	3609	332	3.43	1.82	2.32
Cs2LiScCl6	Cs	Li	Sc	Cl	3.7738	-2.41784	1.81	0.9	0.885	1.67	0.79	0.98	1.36	3.16	132.905	6.941	44.9559	35.453	0.47163	0.618049	0.1882	3.61273	55	3	21	17	3.89391	5.39171	6.56149	12.9676	23.1575	75.6401	12.7998	23.8136	301.59	453.69	1814	171.6	36	85	16	0.0089	944	1615	3103	239.11	3.43	1.82	2.15
Na2TeTiO6	Na	Te	Ti	O	2.4574	-2.3547	1.16	2.07	0.745	1.26	0.93	2.1	1.54	3.44	22.9898	127.6	47.867	15.9994	0.547926	1.97088	0.075545	1.46111	11	52	22	8	5.13908	9.00981	6.82812	13.6181	47.2864	18.6	13.5755	35.1211	370.87	722.66	1941	54.8	140	3	22	0.02658	1156	1261	3560	90.2	2.27	2.06	2.11
Sr2CaUO6	Sr	Ca	U	O	2.2089	-3.5726	1.32	1.14	0.87	1.26	0.95	1	1.38	3.44	87.62	40.078	238.029	15.9994	0.052066	0.024551	0.53	1.46111	38	20	92	8	5.69487	6.11316	6.19405	13.6181	11.0303	11.8717	11.6	35.1211	1050	1115	1405.3	54.8	35	200	27	0.02658	1655	1757	4200	90.2	2.49	2.31	2.41
Rb2LiScCl6	Rb	Li	Sc	Cl	3.7539	-2.40086	1.66	0.9	0.885	1.67	0.82	0.98	1.36	3.16	85.4678	6.941	44.9559	35.453	0.485916	0.618049	0.1882	3.61273	37	3	21	17	4.17713	5.39171	6.56149	12.9676	27.2895	75.6401	12.7998	23.8136	312.46	453.69	1814	171.6	58	85	16	0.0089	961	1615	3103	239.11	3.03	1.82	2.15
Tl2LiScCl6	Tl	Li	Sc	Cl	3.7703	-1.99626	1.64	0.9	0.885	1.67	1.62	0.98	1.36	3.16	204.383	6.941	44.9559	35.453	0.320053	0.618049	0.1882	3.61273	81	3	21	17	6.10829	5.39171	6.56149	12.9676	20.4283	75.6401	12.7998	23.8136	577	453.69	1814	171.6	46	85	16	0.0089	1746	1615	3103	239.11	1.96	1.82	2.15
K2LiScCl6	K	Li	Sc	Cl	3.7414	-2.23786	1.52	0.9	0.885	1.67	0.82	0.98	1.36	3.16	39.0983	6.941	44.9559	35.453	0.501459	0.618049	0.1882	3.61273	19	3	21	17	4.34066	5.39171	6.56149	12.9676	31.625	75.6401	12.7998	23.8136	336.53	453.69	1814	171.6	100	85	16	0.0089	1032	1615	3103	239.11	2.75	1.82	2.15
Ca2IrMnO6	Ca	Ir	Mn	O	0	-2.29544	1.14	0.765	0.67	1.26	1	2.2	1.55	3.44	40.078	192.217	54.938	15.9994	0.024551	1.56436	-0.52	1.46111	20	77	25	8	6.11316	8.96702	7.43404	13.6181	11.8717	17	15.64	35.1211	1115	2739	1519	54.8	200	150	7.8	0.02658	1757	4701	2334	90.2	2.31	2.13	2.05
Ca2MnRuO6	Ca	Mn	Ru	O	0	-2.39162	1.14	0.67	0.76	1.26	1	1.55	2.2	3.44	40.078	54.938	101.07	15.9994	0.024551	-0.52	1.04638	1.46111	20	25	44	8	6.11316	7.43404	7.3605	13.6181	11.8717	15.64	16.76	35.1211	1115	1519	2607	54.8	200	7.8	120	0.02658	1757	2334	4423	90.2	2.31	2.05	2.13
Na2SiUO6	Na	Si	U	O	1.9761	-3.06194	1.16	0.54	0.87	1.26	0.93	1.9	1.38	3.44	22.9898	28.0855	238.029	15.9994	0.547926	1.38952	0.53	1.46111	11	14	92	8	5.13908	8.15168	6.19405	13.6181	47.2864	16.3458	11.6	35.1211	370.87	1687	1405.3	54.8	140	150	27	0.02658	1156	3173	4200	90.2	2.27	2.1	2.41
Sr2MnRuO6	Sr	Mn	Ru	O	0	-2.35649	1.32	0.67	0.76	1.26	0.95	1.55	2.2	3.44	87.62	54.938	101.07	15.9994	0.052066	-0.52	1.04638	1.46111	38	25	44	8	5.69487	7.43404	7.3605	13.6181	11.0303	15.64	16.76	35.1211	1050	1519	2607	54.8	35	7.8	120	0.02658	1655	2334	4423	90.2	2.49	2.05	2.13
Ca2SiTiO6	Ca	Si	Ti	O	2.3708	-3.39518	1.14	0.54	0.745	1.26	1	1.9	1.54	3.44	40.078	28.0855	47.867	15.9994	0.024551	1.38952	0.075545	1.46111	20	14	22	8	6.11316	8.15168	6.82812	13.6181	11.8717	16.3458	13.5755	35.1211	1115	1687	1941	54.8	200	150	22	0.02658	1757	3173	3560	90.2	2.31	2.1	2.11
Nd2CoMnO6	Nd	Co	Mn	O	0	-2.79722	1.123	0.75	0.67	1.26	1.14	1.88	1.55	3.44	144.242	58.9332	54.938	15.9994	0.0974933	0.662265	-0.52	1.46111	60	27	25	8	5.525	7.88101	7.43404	13.6181	10.783	17.0844	15.64	35.1211	1297	1768	1519	54.8	17	100	7.8	0.02658	3373	3200	2334	90.2	2.39	2	2.05
Sm2CoMnO6	Sm	Co	Mn	O	0	-2.73039	1.098	0.75	0.67	1.26	1.17	1.88	1.55	3.44	150.36	58.9332	54.938	15.9994	0.162	0.662265	-0.52	1.46111	62	27	25	8	5.64371	7.88101	7.43404	13.6181	11.078	17.0844	15.64	35.1211	1345	1768	1519	54.8	13	100	7.8	0.02658	2076	3200	2334	90.2	2.36	2	2.05
Eu2MnRhO6	Eu	Mn	Rh	O	0	-2.41244	1.087	0.67	0.805	1.26	1.2	1.55	2.28	3.44	151.964	54.938	102.906	15.9994	0.11613	-0.52	1.14289	1.46111	63	25	45	8	5.67038	7.43404	7.4589	13.6181	11.24	15.64	18.08	35.1211	1099	1519	2237	54.8	14	7.8	150	0.02658	1800	2334	3968	90.2	2.35	2.05	2.1
Nd2MnRhO6	Nd	Mn	Rh	O	0.4194	-2.70981	1.123	0.67	0.805	1.26	1.14	1.55	2.28	3.44	144.242	54.938	102.906	15.9994	0.0974933	-0.52	1.14289	1.46111	60	25	45	8	5.525	7.43404	7.4589	13.6181	10.783	15.64	18.08	35.1211	1297	1519	2237	54.8	17	7.8	150	0.02658	3373	2334	3968	90.2	2.39	2.05	2.1
Sm2MnRhO6	Sm	Mn	Rh	O	1.037	-2.73993	1.098	0.67	0.805	1.26	1.17	1.55	2.28	3.44	150.36	54.938	102.906	15.9994	0.162	-0.52	1.14289	1.46111	62	25	45	8	5.64371	7.43404	7.4589	13.6181	11.078	15.64	18.08	35.1211	1345	1519	2237	54.8	13	7.8	150	0.02658	2076	2334	3968	90.2	2.36	2.05	2.1
Cs2InLiBr6	Cs	In	Li	Br	1.5789	-1.75407	1.81	0.94	0.9	1.82	0.79	1.78	0.98	2.96	132.905	114.818	6.941	79.904	0.47163	0.383926	0.618049	3.36359	55	49	3	35	3.89391	5.78636	5.39171	11.8138	23.1575	18.8704	75.6401	21.591	301.59	429.75	453.69	265.8	36	82	85	0.12	944	2345	1615	332	3.43	1.93	1.82
Na2AsNbO6	Na	As	Nb	O	3.1214	-2.38266	1.16	0.6	0.78	1.26	0.93	2.18	1.6	3.44	22.9898	74.9216	92.9064	15.9994	0.547926	0.80482	0.917407	1.46111	11	33	41	8	5.13908	9.78855	6.75885	13.6181	47.2864	18.5892	14.32	35.1211	370.87	1090	2750	54.8	140	50	54	0.02658	1156	887	5017	90.2	2.27	1.85	2.18
Ba2MnRuO6	Ba	Mn	Ru	O	0	-2.31455	1.49	0.67	0.76	1.26	0.89	1.55	2.2	3.44	137.327	54.938	101.07	15.9994	0.144626	-0.52	1.04638	1.46111	56	25	44	8	5.21166	7.43404	7.3605	13.6181	10.0038	15.64	16.76	35.1211	1000	1519	2607	54.8	18	7.8	120	0.02658	2143	2334	4423	90.2	2.68	2.05	2.13
Dy2CoMnO6	Dy	Co	Mn	O	0.6013	-2.42526	1.052	0.75	0.67	1.26	1.22	1.88	1.55	3.44	162.5	58.9332	54.938	15.9994	0.352	0.662265	-0.52	1.46111	66	27	25	8	5.93905	7.88101	7.43404	13.6181	11.647	17.0844	15.64	35.1211	1680	1768	1519	54.8	11	100	7.8	0.02658	2840	3200	2334	90.2	2.31	2	2.05
Na2GeTeO6	Na	Ge	Te	O	2.7979	-1.94294	1.16	0.67	2.07	1.26	0.93	2.01	2.1	3.44	22.9898	72.64	127.6	15.9994	0.547926	1.23268	1.97088	1.46111	11	32	52	8	5.13908	7.89944	9.00981	13.6181	47.2864	15.9346	18.6	35.1211	370.87	1211.4	722.66	54.8	140	60	3	0.02658	1156	3093	1261	90.2	2.27	2.11	2.06
Na2MoSeO6	Na	Mo	Se	O	3.6489	-1.89314	1.16	0.73	1.84	1.26	0.93	2.16	2.55	3.44	22.9898	95.94	78.96	15.9994	0.547926	0.74733	2.0206	1.46111	11	42	34	8	5.13908	7.09243	9.75239	13.6181	47.2864	16.16	21.196	35.1211	370.87	2896	494	54.8	140	139	0.52	0.02658	1156	4912	958	90.2	2.27	2.17	1.9
K2MoSeO6	K	Mo	Se	O	3.2315	-1.92533	1.52	0.73	1.84	1.26	0.82	2.16	2.55	3.44	39.0983	95.94	78.96	15.9994	0.501459	0.74733	2.0206	1.46111	19	42	34	8	4.34066	7.09243	9.75239	13.6181	31.625	16.16	21.196	35.1211	336.53	2896	494	54.8	100	139	0.52	0.02658	1032	4912	958	90.2	2.75	2.17	1.9
In2MnNiO6	In	Mn	Ni	O	0	-1.75504	0.94	0.67	0.83	1.26	1.78	1.55	1.91	3.44	114.818	54.938	58.6934	15.9994	0.383926	-0.52	1.15716	1.46111	49	25	28	8	5.78636	7.43404	7.63988	13.6181	18.8704	15.64	18.1688	35.1211	429.75	1519	1728	54.8	82	7.8	91	0.02658	2345	2334	3186	90.2	1.93	2.05	1.97
Cs2NaScI6	Cs	Na	Sc	I	2.2294	-1.64081	1.81	1.16	0.885	2.06	0.79	0.93	1.36	2.66	132.905	22.9898	44.9559	126.904	0.47163	0.547926	0.1882	3.05905	55	11	21	53	3.89391	5.13908	6.56149	10.4513	23.1575	47.2864	12.7998	19.1313	301.59	370.87	1814	386.85	36	140	16	0.449	944	1156	3103	457.4	3.43	2.27	2.15
Rb2LiVCl6	Rb	Li	V	Cl	0	-2.02197	1.66	0.9	0.68	1.67	0.82	0.98	1.63	3.16	85.4678	6.941	50.9415	35.453	0.485916	0.618049	0.527662	3.61273	37	3	23	17	4.17713	5.39171	6.74619	12.9676	27.2895	75.6401	14.634	23.8136	312.46	453.69	2183	171.6	58	85	31	0.0089	961	1615	3680	239.11	3.03	1.82	2.07
Sr2DyUO6	Sr	Dy	U	O	0.903	-3.57278	1.32	1.052	0.87	1.26	0.95	1.22	1.38	3.44	87.62	162.5	238.029	15.9994	0.052066	0.352	0.53	1.46111	38	66	92	8	5.69487	5.93905	6.19405	13.6181	11.0303	11.647	11.6	35.1211	1050	1680	1405.3	54.8	35	11	27	0.02658	1655	2840	4200	90.2	2.49	2.31	2.41
Tm2NiRuO6	Tm	Ni	Ru	O	0	-2.67157	1.02	0.83	0.76	1.26	1.25	1.91	2.2	3.44	168.934	58.6934	101.07	15.9994	1.02922	1.15716	1.04638	1.46111	69	28	44	8	6.18431	7.63988	7.3605	13.6181	12.065	18.1688	16.76	35.1211	1818	1728	2607	54.8	17	91	120	0.02658	2223	3186	4423	90.2	2.27	1.97	2.13
Nd2GaMnO6	Nd	Ga	Mn	O	1.2114	-2.99403	1.123	0.76	0.67	1.26	1.14	1.81	1.55	3.44	144.242	69.723	54.938	15.9994	0.0974933	0.301201	-0.52	1.46111	60	31	25	8	5.525	5.9993	7.43404	13.6181	10.783	20.5151	15.64	35.1211	1297	302.91	1519	54.8	17	29	7.8	0.02658	3373	2477	2334	90.2	2.39	1.87	2.05
Sm2MnNiO6	Sm	Mn	Ni	O	0	-2.80488	1.098	0.67	0.83	1.26	1.17	1.55	1.91	3.44	150.36	54.938	58.6934	15.9994	0.162	-0.52	1.15716	1.46111	62	25	28	8	5.64371	7.43404	7.63988	13.6181	11.078	15.64	18.1688	35.1211	1345	1519	1728	54.8	13	7.8	91	0.02658	2076	2334	3186	90.2	2.36	2.05	1.97
Nd2MnNiO6	Nd	Mn	Ni	O	1.203	-2.7804	1.123	0.67	0.83	1.26	1.14	1.55	1.91	3.44	144.242	54.938	58.6934	15.9994	0.0974933	-0.52	1.15716	1.46111	60	25	28	8	5.525	7.43404	7.63988	13.6181	10.783	15.64	18.1688	35.1211	1297	1519	1728	54.8	17	7.8	91	0.02658	3373	2334	3186	90.2	2.39	2.05	1.97
Dy2MnNiO6	Dy	Mn	Ni	O	0.5365	-2.85734	1.052	0.67	0.83	1.26	1.22	1.55	1.91	3.44	162.5	54.938	58.6934	15.9994	0.352	-0.52	1.15716	1.46111	66	25	28	8	5.93905	7.43404	7.63988	13.6181	11.647	15.64	18.1688	35.1211	1680	1519	1728	54.8	11	7.8	91	0.02658	2840	2334	3186	90.2	2.31	2.05	1.97
Ca2BiTaO6	Ca	Bi	Ta	O	1.8272	-2.93801	1.14	1.17	0.78	1.26	1	2.02	1.5	3.44	40.078	208.98	180.948	15.9994	0.024551	0.942362	0.32312	1.46111	20	83	73	8	6.11316	7.28552	7.54957	13.6181	11.8717	16.703	16.2	35.1211	1115	544.4	3290	54.8	200	8	57	0.02658	1757	1837	5731	90.2	2.31	2.07	2.22
Tl2NbPO6	Tl	Nb	P	O	2.9004	-2.41669	1.64	0.78	0.52	1.26	1.62	1.6	2.19	3.44	204.383	92.9064	30.9738	15.9994	0.320053	0.917407	0.746607	1.46111	81	41	15	8	6.10829	6.75885	10.4867	13.6181	20.4283	14.32	19.7695	35.1211	577	2750	317.3	54.8	46	54	0.236	0.02658	1746	5017	550	90.2	1.96	2.18	1.8
Ag2AsVO6	Ag	As	V	O	1.6131	-1.49368	1.29	0.6	0.68	1.26	1.93	2.18	1.63	3.44	107.868	74.9216	50.9415	15.9994	1.30447	0.80482	0.527662	1.46111	47	33	23	8	7.57623	9.78855	6.74619	13.6181	21.4844	18.5892	14.634	35.1211	1234.93	1090	2183	54.8	430	50	31	0.02658	2435	887	3680	90.2	2.11	1.85	2.07
Hg2CdSeO6	Hg	Cd	Se	O	0.999	-1.05079	1.16	1.09	1.84	1.26	2	1.69	2.55	3.44	200.59	112.411	78.96	15.9994	-0.52	-0.72	2.0206	1.46111	80	48	34	8	10.4375	8.99382	9.75239	13.6181	18.7569	16.9083	21.196	35.1211	234.32	594.22	494	54.8	8.3	97	0.52	0.02658	629.88	1040	958	90.2	2.23	2.18	1.9
K2PSbO6	K	P	Sb	O	2.5161	-2.39528	1.52	0.52	0.76	1.26	0.82	2.19	2.05	3.44	39.0983	30.9738	121.76	15.9994	0.501459	0.746607	1.0474	1.46111	19	15	51	8	4.34066	10.4867	8.60839	13.6181	31.625	19.7695	16.626	35.1211	336.53	317.3	903.78	54.8	100	0.236	24	0.02658	1032	550	1860	90.2	2.75	1.8	2.06
Ag2PVO6	Ag	P	V	O	1.835	-1.87364	1.29	0.52	0.68	1.26	1.93	2.19	1.63	3.44	107.868	30.9738	50.9415	15.9994	1.30447	0.746607	0.527662	1.46111	47	15	23	8	7.57623	10.4867	6.74619	13.6181	21.4844	19.7695	14.634	35.1211	1234.93	317.3	2183	54.8	430	0.236	31	0.02658	2435	550	3680	90.2	2.11	1.8	2.07
K2PVO6	K	P	V	O	3.3835	-2.56925	1.52	0.52	0.68	1.26	0.82	2.19	1.63	3.44	39.0983	30.9738	50.9415	15.9994	0.501459	0.746607	0.527662	1.46111	19	15	23	8	4.34066	10.4867	6.74619	13.6181	31.625	19.7695	14.634	35.1211	336.53	317.3	2183	54.8	100	0.236	31	0.02658	1032	550	3680	90.2	2.75	1.8	2.07
Li2MoTeO6	Li	Mo	Te	O	3.0987	-2.01266	0.9	0.73	2.07	1.26	0.98	2.16	2.1	3.44	6.941	95.94	127.6	15.9994	0.618049	0.74733	1.97088	1.46111	3	42	52	8	5.39171	7.09243	9.00981	13.6181	75.6401	16.16	18.6	35.1211	453.69	2896	722.66	54.8	85	139	3	0.02658	1615	4912	1261	90.2	1.82	2.17	2.06
Li2TeWO6	Li	Te	W	O	3.6401	-2.08548	0.9	2.07	0.74	1.26	0.98	2.1	2.36	3.44	6.941	127.6	183.84	15.9994	0.618049	1.97088	0.816268	1.46111	3	52	74	8	5.39171	9.00981	7.86403	13.6181	75.6401	18.6	16.37	35.1211	453.69	722.66	3695	54.8	85	3	170	0.02658	1615	1261	5828	90.2	1.82	2.06	2.18
Sr2SmUO6	Sr	Sm	U	O	0.6716	-3.49663	1.32	1.098	0.87	1.26	0.95	1.17	1.38	3.44	87.62	150.36	238.029	15.9994	0.052066	0.162	0.53	1.46111	38	62	92	8	5.69487	5.64371	6.19405	13.6181	11.0303	11.078	11.6	35.1211	1050	1345	1405.3	54.8	35	13	27	0.02658	1655	2076	4200	90.2	2.49	2.36	2.41
Li2SnTeO6	Li	Sn	Te	O	2.0439	-2.00138	0.9	0.83	2.07	1.26	0.98	1.96	2.1	3.44	6.941	118.71	127.6	15.9994	0.618049	1.11207	1.97088	1.46111	3	50	52	8	5.39171	7.34392	9.00981	13.6181	75.6401	14.6331	18.6	35.1211	453.69	505.08	722.66	54.8	85	67	3	0.02658	1615	2875	1261	90.2	1.82	2.17	2.06
Li2TeZrO6	Li	Te	Zr	O	2.7792	-2.49408	0.9	2.07	0.86	1.26	0.98	2.1	1.33	3.44	6.941	127.6	91.224	15.9994	0.618049	1.97088	0.433289	1.46111	3	52	40	8	5.39171	9.00981	6.63413	13.6181	75.6401	18.6	13.13	35.1211	453.69	722.66	2128	54.8	85	3	23	0.02658	1615	1261	4682	90.2	1.82	2.06	2.23
Sc2MnNiO6	Sc	Mn	Ni	O	1.8181	-2.75679	0.885	0.67	0.83	1.26	1.36	1.55	1.91	3.44	44.9559	54.938	58.6934	15.9994	0.1882	-0.52	1.15716	1.46111	21	25	28	8	6.56149	7.43404	7.63988	13.6181	12.7998	15.64	18.1688	35.1211	1814	1519	1728	54.8	16	7.8	91	0.02658	3103	2334	3186	90.2	2.15	2.05	1.97
Mn2FeSbO6	Mn	Fe	Sb	O	1.3393	-1.93572	0.97	0.785	0.76	1.26	1.55	1.83	2.05	3.44	54.938	55.845	121.76	15.9994	-0.52	0.153236	1.0474	1.46111	25	26	51	8	7.43404	7.90247	8.60839	13.6181	15.64	16.1992	16.626	35.1211	1519	1811	903.78	54.8	7.8	80	24	0.02658	2334	3134	1860	90.2	2.05	2.04	2.06
Mn2CrSbO6	Mn	Cr	Sb	O	1.4196	-2.07571	0.97	0.755	0.76	1.26	1.55	1.66	2.05	3.44	54.938	51.9961	121.76	15.9994	-0.52	0.675841	1.0474	1.46111	25	24	51	8	7.43404	6.76651	8.60839	13.6181	15.64	16.4863	16.626	35.1211	1519	2180	903.78	54.8	7.8	94	24	0.02658	2334	2944	1860	90.2	2.05	2.06	2.06
Zn2BiPO6	Zn	Bi	P	O	2.8081	-2.13333	0.88	1.17	0.52	1.26	1.65	2.02	2.19	3.44	65.409	208.98	30.9738	15.9994	-0.62	0.942362	0.746607	1.46111	30	83	15	8	9.3942	7.28552	10.4867	13.6181	17.9644	16.703	19.7695	35.1211	692.68	544.4	317.3	54.8	120	8	0.236	0.02658	1180	1837	550	90.2	2.01	2.07	1.8
Mg2BiPO6	Mg	Bi	P	O	3.5905	-2.7129	0.86	1.17	0.52	1.26	1.31	2.02	2.19	3.44	24.305	208.98	30.9738	15.9994	-0.42	0.942362	0.746607	1.46111	12	83	15	8	7.64624	7.28552	10.4867	13.6181	15.0353	16.703	19.7695	35.1211	923	544.4	317.3	54.8	160	8	0.236	0.02658	1363	1837	550	90.2	1.73	2.07	1.8
Cu2BiPO6	Cu	Bi	P	O	0	-1.75564	0.87	1.17	0.52	1.26	1.9	2.02	2.19	3.44	63.546	208.98	30.9738	15.9994	1.23578	0.942362	0.746607	1.46111	29	83	15	8	7.72638	7.28552	10.4867	13.6181	20.2924	16.703	19.7695	35.1211	1357.77	544.4	317.3	54.8	400	8	0.236	0.02658	3200	1837	550	90.2	1.96	2.07	1.8
Mn2FeReO6	Mn	Fe	Re	O	0	-1.89357	0.97	0.785	0.67	1.26	1.55	1.83	1.9	3.44	54.938	55.845	186.207	15.9994	-0.52	0.153236	0.0603966	1.46111	25	26	75	8	7.43404	7.90247	7.83352	13.6181	15.64	16.1992	16.6	35.1211	1519	1811	3459	54.8	7.8	80	48	0.02658	2334	3134	5869	90.2	2.05	2.04	2.16
Ni2BNbO6	Ni	B	Nb	O	2.4549	-2.29411	0.83	0.41	0.78	1.26	1.91	2.04	1.6	3.44	58.6934	10.811	92.9064	15.9994	1.15716	0.279723	0.917407	1.46111	28	5	41	8	7.63988	8.29802	6.75885	13.6181	18.1688	25.1548	14.32	35.1211	1728	2349	2750	54.8	91	27	54	0.02658	3186	4200	5017	90.2	1.97	1.92	2.18
Cu2AsBiO6	Cu	As	Bi	O	0	-1.39826	0.87	0.6	1.17	1.26	1.9	2.18	2.02	3.44	63.546	74.9216	208.98	15.9994	1.23578	0.80482	0.942362	1.46111	29	33	83	8	7.72638	9.78855	7.28552	13.6181	20.2924	18.5892	16.703	35.1211	1357.77	1090	544.4	54.8	400	50	8	0.02658	3200	887	1837	90.2	1.96	1.85	2.07
Mg2AsBiO6	Mg	As	Bi	O	3.3424	-2.30814	0.86	0.6	1.17	1.26	1.31	2.18	2.02	3.44	24.305	74.9216	208.98	15.9994	-0.42	0.80482	0.942362	1.46111	12	33	83	8	7.64624	9.78855	7.28552	13.6181	15.0353	18.5892	16.703	35.1211	923	1090	544.4	54.8	160	50	8	0.02658	1363	887	1837	90.2	1.73	1.85	2.07
Pr2MnNiO6	Pr	Mn	Ni	O	1.6564	-2.75835	1.13	0.67	0.83	1.26	1.13	1.55	1.91	3.44	140.908	54.938	58.6934	15.9994	0.109235	-0.52	1.15716	1.46111	59	25	28	8	5.4702	7.43404	7.63988	13.6181	10.631	15.64	18.1688	35.1211	1208	1519	1728	54.8	13	7.8	91	0.02658	3563	2334	3186	90.2	2.4	2.05	1.97
Li2AlNaF6	Li	Al	Na	F	5.8337	-3.22927	0.9	0.675	1.16	1.19	0.98	1.61	0.93	3.98	6.941	26.9815	22.9898	18.9984	0.618049	0.432835	0.547926	3.40119	3	13	11	9	5.39171	5.98577	5.13908	17.4228	75.6401	18.8285	47.2864	34.9708	453.69	933.47	370.87	53.53	85	235	140	0.0277	1615	2792	1156	85.03	1.82	1.84	2.27
Cu2BiVO6	Cu	Bi	V	O	0	-1.6016	0.87	1.17	0.68	1.26	1.9	2.02	1.63	3.44	63.546	208.98	50.9415	15.9994	1.23578	0.942362	0.527662	1.46111	29	83	23	8	7.72638	7.28552	6.74619	13.6181	20.2924	16.703	14.634	35.1211	1357.77	544.4	2183	54.8	400	8	31	0.02658	3200	1837	3680	90.2	1.96	2.07	2.07
Li2CrNaF6	Li	Cr	Na	F	4.299	-2.86349	0.9	0.755	1.16	1.19	0.98	1.66	0.93	3.98	6.941	51.9961	22.9898	18.9984	0.618049	0.675841	0.547926	3.40119	3	24	11	9	5.39171	6.76651	5.13908	17.4228	75.6401	16.4863	47.2864	34.9708	453.69	2180	370.87	53.53	85	94	140	0.0277	1615	2944	1156	85.03	1.82	2.06	2.27
Li2GaNaF6	Li	Ga	Na	F	5.3441	-2.83439	0.9	0.76	1.16	1.19	0.98	1.81	0.93	3.98	6.941	69.723	22.9898	18.9984	0.618049	0.301201	0.547926	3.40119	3	31	11	9	5.39171	5.9993	5.13908	17.4228	75.6401	20.5151	47.2864	34.9708	453.69	302.91	370.87	53.53	85	29	140	0.0277	1615	2477	1156	85.03	1.82	1.87	2.27
Li2NaVF6	Li	Na	V	F	0	-2.82736	0.9	1.16	0.68	1.19	0.98	0.93	1.63	3.98	6.941	22.9898	50.9415	18.9984	0.618049	0.547926	0.527662	3.40119	3	11	23	9	5.39171	5.13908	6.74619	17.4228	75.6401	47.2864	14.634	34.9708	453.69	370.87	2183	53.53	85	140	31	0.0277	1615	1156	3680	85.03	1.82	2.27	2.07
Li2FeNaF6	Li	Fe	Na	F	4.1704	-2.69169	0.9	0.785	1.16	1.19	0.98	1.83	0.93	3.98	6.941	55.845	22.9898	18.9984	0.618049	0.153236	0.547926	3.40119	3	26	11	9	5.39171	7.90247	5.13908	17.4228	75.6401	16.1992	47.2864	34.9708	453.69	1811	370.87	53.53	85	80	140	0.0277	1615	3134	1156	85.03	1.82	2.04	2.27
Zn2BiVO6	Zn	Bi	V	O	2.7248	-1.98991	0.88	1.17	0.68	1.26	1.65	2.02	1.63	3.44	65.409	208.98	50.9415	15.9994	-0.62	0.942362	0.527662	1.46111	30	83	23	8	9.3942	7.28552	6.74619	13.6181	17.9644	16.703	14.634	35.1211	692.68	544.4	2183	54.8	120	8	31	0.02658	1180	1837	3680	90.2	2.01	2.07	2.07
Tb2MnNiO6	Tb	Mn	Ni	O	1.1853	-2.84754	1.063	0.67	0.83	1.26	1.1	1.55	1.91	3.44	158.925	54.938	58.6934	15.9994	0.131318	-0.52	1.15716	1.46111	65	25	28	8	5.8638	7.43404	7.63988	13.6181	11.513	15.64	18.1688	35.1211	1629	1519	1728	54.8	11	7.8	91	0.02658	3503	2334	3186	90.2	2.33	2.05	1.97
Cs2AgBiBr6	Cs	Ag	Bi	Br	1.354	-1.139	1.81	1.29	1.17	1.82	0.79	1.93	2.02	2.96	132.905	107.868	208.98	79.904	0.47163	1.30447	0.942362	3.36359	55	47	83	35	3.89391	7.57623	7.28552	11.8138	23.1575	21.4844	16.703	21.591	301.59	1234.93	544.4	265.8	36	430	8	0.12	944	2435	1837	332	3.43	2.11	2.07
Cs2NaLaBr6	Cs	Na	La	Br	3.829	-1.875	1.81	1.16	1.172	1.82	0.79	0.93	1.1	2.96	132.905	22.9898	138.905	79.904	0.47163	0.547926	0.557546	3.36359	55	11	57	35	3.89391	5.13908	5.5769	11.8138	23.1575	47.2864	11.185	21.591	301.59	370.87	1193	265.8	36	140	13	0.12	944	1156	3743	332	3.43	2.27	2.43
Cs2NaUBr6	Cs	Na	U	Br	0.651	-1.599	1.81	1.16	0.87	1.82	0.79	0.93	1.38	2.96	132.905	22.9898	238.029	79.904	0.47163	0.547926	0.53	3.36359	55	11	92	35	3.89391	5.13908	6.19405	11.8138	23.1575	47.2864	11.6	21.591	301.59	370.87	1405.3	265.8	36	140	27	0.12	944	1156	4200	332	3.43	2.27	2.41
Rb2LiDyBr6	Rb	Li	Dy	Br	4.186	-1.796	1.66	0.9	1.052	1.82	0.82	0.98	1.22	2.96	85.4678	6.941	162.5	79.904	0.485916	0.618049	0.352	3.36359	37	3	66	35	4.17713	5.39171	5.93905	11.8138	27.2895	75.6401	11.647	21.591	312.46	453.69	1680	265.8	58	85	11	0.12	961	1615	2840	332	3.03	1.82	2.31
Cs2AgAuCl6	Cs	Ag	Au	Cl	0.755	-1.439	1.81	1.29	0.99	1.67	0.79	1.93	2.54	3.16	132.905	107.868	196.967	35.453	0.47163	1.30447	2.30861	3.61273	55	47	79	17	3.89391	7.57623	9.22555	12.9676	23.1575	21.4844	20.203	23.8136	301.59	1234.93	1337.33	171.6	36	430	320	0.0089	944	2435	3129	239.11	3.43	2.11	2.14
Cs2AgBiCl6	Cs	Ag	Bi	Cl	1.864	-1.696	1.81	1.29	1.17	1.67	0.79	1.93	2.02	3.16	132.905	107.868	208.98	35.453	0.47163	1.30447	0.942362	3.61273	55	47	83	17	3.89391	7.57623	7.28552	12.9676	23.1575	21.4844	16.703	23.8136	301.59	1234.93	544.4	171.6	36	430	8	0.0089	944	2435	1837	239.11	3.43	2.11	2.07
Cs2HgPdCl6	Cs	Hg	Pd	Cl	1.252	-1.518	1.81	1.16	1	1.67	0.79	2	2.2	3.16	132.905	200.59	106.42	35.453	0.47163	-0.52	0.562141	3.61273	55	80	46	17	3.89391	10.4375	8.33684	12.9676	23.1575	18.7569	19.43	23.8136	301.59	234.32	1828.05	171.6	36	8.3	72	0.0089	944	629.88	3236	239.11	3.43	2.23	2.1
Cs2KBiCl6	Cs	K	Bi	Cl	4.003	-1.982	1.81	1.52	1.17	1.67	0.79	0.82	2.02	3.16	132.905	39.0983	208.98	35.453	0.47163	0.501459	0.942362	3.61273	55	19	83	17	3.89391	4.34066	7.28552	12.9676	23.1575	31.625	16.703	23.8136	301.59	336.53	544.4	171.6	36	100	8	0.0089	944	1032	1837	239.11	3.43	2.75	2.07
Cs2KCrCl6	Cs	K	Cr	Cl	1.778	-2.031	1.81	1.52	0.755	1.67	0.79	0.82	1.66	3.16	132.905	39.0983	51.9961	35.453	0.47163	0.501459	0.675841	3.61273	55	19	24	17	3.89391	4.34066	6.76651	12.9676	23.1575	31.625	16.4863	23.8136	301.59	336.53	2180	171.6	36	100	94	0.0089	944	1032	2944	239.11	3.43	2.75	2.06
Cs2KDyCl6	Cs	K	Dy	Cl	5.102	-2.509	1.81	1.52	1.052	1.67	0.79	0.82	1.22	3.16	132.905	39.0983	162.5	35.453	0.47163	0.501459	0.352	3.61273	55	19	66	17	3.89391	4.34066	5.93905	12.9676	23.1575	31.625	11.647	23.8136	301.59	336.53	1680	171.6	36	100	11	0.0089	944	1032	2840	239.11	3.43	2.75	2.31
Cs2KErCl6	Cs	K	Er	Cl	5.111	-2.512	1.81	1.52	1.03	1.67	0.79	0.82	1.24	3.16	132.905	39.0983	167.259	35.453	0.47163	0.501459	0.312	3.61273	55	19	68	17	3.89391	4.34066	6.1077	12.9676	23.1575	31.625	11.916	23.8136	301.59	336.53	1802	171.6	36	100	15	0.0089	944	1032	3141	239.11	3.43	2.75	2.29
Cs2KEuCl6	Cs	K	Eu	Cl	0	-2.311	1.81	1.52	1.087	1.67	0.79	0.82	1.2	3.16	132.905	39.0983	151.964	35.453	0.47163	0.501459	0.11613	3.61273	55	19	63	17	3.89391	4.34066	5.67038	12.9676	23.1575	31.625	11.24	23.8136	301.59	336.53	1099	171.6	36	100	14	0.0089	944	1032	1800	239.11	3.43	2.75	2.35
Cs2KGdCl6	Cs	K	Gd	Cl	3.047	-2.502	1.81	1.52	1.075	1.67	0.79	0.82	1.2	3.16	132.905	39.0983	157.25	35.453	0.47163	0.501459	0.137	3.61273	55	19	64	17	3.89391	4.34066	6.1498	12.9676	23.1575	31.625	12.076	23.8136	301.59	336.53	1585	171.6	36	100	11	0.0089	944	1032	3523	239.11	3.43	2.75	2.34
Cs2KHoCl6	Cs	K	Ho	Cl	5.119	-2.511	1.81	1.52	1.041	1.67	0.79	0.82	1.23	3.16	132.905	39.0983	164.93	35.453	0.47163	0.501459	0.338	3.61273	55	19	67	17	3.89391	4.34066	6.0215	12.9676	23.1575	31.625	11.781	23.8136	301.59	336.53	1734	171.6	36	100	16	0.0089	944	1032	2993	239.11	3.43	2.75	2.3
Cs2KInCl6	Cs	K	In	Cl	3.482	-2.032	1.81	1.52	0.94	1.67	0.79	0.82	1.78	3.16	132.905	39.0983	114.818	35.453	0.47163	0.501459	0.383926	3.61273	55	19	49	17	3.89391	4.34066	5.78636	12.9676	23.1575	31.625	18.8704	23.8136	301.59	336.53	429.75	171.6	36	100	82	0.0089	944	1032	2345	239.11	3.43	2.75	1.93
Cs2KLaCl6	Cs	K	La	Cl	4.711	-2.518	1.81	1.52	1.172	1.67	0.79	0.82	1.1	3.16	132.905	39.0983	138.905	35.453	0.47163	0.501459	0.557546	3.61273	55	19	57	17	3.89391	4.34066	5.5769	12.9676	23.1575	31.625	11.185	23.8136	301.59	336.53	1193	171.6	36	100	13	0.0089	944	1032	3743	239.11	3.43	2.75	2.43
Cs2KNdCl6	Cs	K	Nd	Cl	5.021	-2.485	1.81	1.52	1.123	1.67	0.79	0.82	1.14	3.16	132.905	39.0983	144.242	35.453	0.47163	0.501459	0.0974933	3.61273	55	19	60	17	3.89391	4.34066	5.525	12.9676	23.1575	31.625	10.783	23.8136	301.59	336.53	1297	171.6	36	100	17	0.0089	944	1032	3373	239.11	3.43	2.75	2.39
Cs2KPrCl6	Cs	K	Pr	Cl	5.002	-2.479	1.81	1.52	1.13	1.67	0.79	0.82	1.13	3.16	132.905	39.0983	140.908	35.453	0.47163	0.501459	0.109235	3.61273	55	19	59	17	3.89391	4.34066	5.4702	12.9676	23.1575	31.625	10.631	23.8136	301.59	336.53	1208	171.6	36	100	13	0.0089	944	1032	3563	239.11	3.43	2.75	2.4
Cs2KScCl6	Cs	K	Sc	Cl	4.022	-2.445	1.81	1.52	0.885	1.67	0.79	0.82	1.36	3.16	132.905	39.0983	44.9559	35.453	0.47163	0.501459	0.1882	3.61273	55	19	21	17	3.89391	4.34066	6.56149	12.9676	23.1575	31.625	12.7998	23.8136	301.59	336.53	1814	171.6	36	100	16	0.0089	944	1032	3103	239.11	3.43	2.75	2.15
Cs2KSmCl6	Cs	K	Sm	Cl	5.049	-2.494	1.81	1.52	1.098	1.67	0.79	0.82	1.17	3.16	132.905	39.0983	150.36	35.453	0.47163	0.501459	0.162	3.61273	55	19	62	17	3.89391	4.34066	5.64371	12.9676	23.1575	31.625	11.078	23.8136	301.59	336.53	1345	171.6	36	100	13	0.0089	944	1032	2076	239.11	3.43	2.75	2.36
Cs2KTbCl6	Cs	K	Tb	Cl	5.088	-2.507	1.81	1.52	1.063	1.67	0.79	0.82	1.1	3.16	132.905	39.0983	158.925	35.453	0.47163	0.501459	0.131318	3.61273	55	19	65	17	3.89391	4.34066	5.8638	12.9676	23.1575	31.625	11.513	23.8136	301.59	336.53	1629	171.6	36	100	11	0.0089	944	1032	3503	239.11	3.43	2.75	2.33
Cs2KTmCl6	Cs	K	Tm	Cl	5.116	-2.513	1.81	1.52	1.02	1.67	0.79	0.82	1.25	3.16	132.905	39.0983	168.934	35.453	0.47163	0.501459	1.02922	3.61273	55	19	69	17	3.89391	4.34066	6.18431	12.9676	23.1575	31.625	12.065	23.8136	301.59	336.53	1818	171.6	36	100	17	0.0089	944	1032	2223	239.11	3.43	2.75	2.27
Cs2KYbCl6	Cs	K	Yb	Cl	0	-2.199	1.81	1.52	1.008	1.67	0.79	0.82	1.1	3.16	132.905	39.0983	173.04	35.453	0.47163	0.501459	-0.02	3.61273	55	19	70	17	3.89391	4.34066	6.25416	12.9676	23.1575	31.625	12.1792	23.8136	301.59	336.53	1097	171.6	36	100	39	0.0089	944	1032	1469	239.11	3.43	2.75	2.26
Cs2KYCl6	Cs	K	Y	Cl	5.104	-2.507	1.81	1.52	1.04	1.67	0.79	0.82	1.22	3.16	132.905	39.0983	88.9059	35.453	0.47163	0.501459	0.30712	3.61273	55	19	39	17	3.89391	4.34066	6.21726	12.9676	23.1575	31.625	12.2236	23.8136	301.59	336.53	1799	171.6	36	100	17	0.0089	944	1032	3609	239.11	3.43	2.75	2.32
Cs2LiBiCl6	Cs	Li	Bi	Cl	3.605	-1.954	1.81	0.9	1.17	1.67	0.79	0.98	2.02	3.16	132.905	6.941	208.98	35.453	0.47163	0.618049	0.942362	3.61273	55	3	83	17	3.89391	5.39171	7.28552	12.9676	23.1575	75.6401	16.703	23.8136	301.59	453.69	544.4	171.6	36	85	8	0.0089	944	1615	1837	239.11	3.43	1.82	2.07
Cs2LiInCl6	Cs	Li	In	Cl	3.228	-2.004	1.81	0.9	0.94	1.67	0.79	0.98	1.78	3.16	132.905	6.941	114.818	35.453	0.47163	0.618049	0.383926	3.61273	55	3	49	17	3.89391	5.39171	5.78636	12.9676	23.1575	75.6401	18.8704	23.8136	301.59	453.69	429.75	171.6	36	85	82	0.0089	944	1615	2345	239.11	3.43	1.82	1.93
Cs2LiLuCl6	Cs	Li	Lu	Cl	5.339	-2.478	1.81	0.9	1.001	1.67	0.79	0.98	1.27	3.16	132.905	6.941	174.967	35.453	0.47163	0.618049	0.23887	3.61273	55	3	71	17	3.89391	5.39171	5.42587	12.9676	23.1575	75.6401	14.13	23.8136	301.59	453.69	1925	171.6	36	85	16	0.0089	944	1615	3675	239.11	3.43	1.82	2.24
Cs2NaBiCl6	Cs	Na	Bi	Cl	3.712	-1.965	1.81	1.16	1.17	1.67	0.79	0.93	2.02	3.16	132.905	22.9898	208.98	35.453	0.47163	0.547926	0.942362	3.61273	55	11	83	17	3.89391	5.13908	7.28552	12.9676	23.1575	47.2864	16.703	23.8136	301.59	370.87	544.4	171.6	36	140	8	0.0089	944	1156	1837	239.11	3.43	2.27	2.07
Cs2NaCeCl6	Cs	Na	Ce	Cl	0.479	-2.456	1.81	1.16	1.01	1.67	0.79	0.93	1.12	3.16	132.905	22.9898	140.116	35.453	0.47163	0.547926	0.572	3.61273	55	11	58	17	3.89391	5.13908	5.5386	12.9676	23.1575	47.2864	10.956	23.8136	301.59	370.87	1068	171.6	36	140	11	0.0089	944	1156	3633	239.11	3.43	2.27	2.42
Cs2NaCrCl6	Cs	Na	Cr	Cl	1.542	-2	1.81	1.16	0.755	1.67	0.79	0.93	1.66	3.16	132.905	22.9898	51.9961	35.453	0.47163	0.547926	0.675841	3.61273	55	11	24	17	3.89391	5.13908	6.76651	12.9676	23.1575	47.2864	16.4863	23.8136	301.59	370.87	2180	171.6	36	140	94	0.0089	944	1156	2944	239.11	3.43	2.27	2.06
Cs2NaErCl6	Cs	Na	Er	Cl	5.348	-2.494	1.81	1.16	1.03	1.67	0.79	0.93	1.24	3.16	132.905	22.9898	167.259	35.453	0.47163	0.547926	0.312	3.61273	55	11	68	17	3.89391	5.13908	6.1077	12.9676	23.1575	47.2864	11.916	23.8136	301.59	370.87	1802	171.6	36	140	15	0.0089	944	1156	3141	239.11	3.43	2.27	2.29
Cs2NaHoCl6	Cs	Na	Ho	Cl	5.291	-2.493	1.81	1.16	1.041	1.67	0.79	0.93	1.23	3.16	132.905	22.9898	164.93	35.453	0.47163	0.547926	0.338	3.61273	55	11	67	17	3.89391	5.13908	6.0215	12.9676	23.1575	47.2864	11.781	23.8136	301.59	370.87	1734	171.6	36	140	16	0.0089	944	1156	2993	239.11	3.43	2.27	2.3
Cs2NaLaCl6	Cs	Na	La	Cl	4.61	-2.504	1.81	1.16	1.172	1.67	0.79	0.93	1.1	3.16	132.905	22.9898	138.905	35.453	0.47163	0.547926	0.557546	3.61273	55	11	57	17	3.89391	5.13908	5.5769	12.9676	23.1575	47.2864	11.185	23.8136	301.59	370.87	1193	171.6	36	140	13	0.0089	944	1156	3743	239.11	3.43	2.27	2.43
Cs2NaTbCl6	Cs	Na	Tb	Cl	5.204	-2.491	1.81	1.16	1.063	1.67	0.79	0.93	1.1	3.16	132.905	22.9898	158.925	35.453	0.47163	0.547926	0.131318	3.61273	55	11	65	17	3.89391	5.13908	5.8638	12.9676	23.1575	47.2864	11.513	23.8136	301.59	370.87	1629	171.6	36	140	11	0.0089	944	1156	3503	239.11	3.43	2.27	2.33
Cs2NaUCl6	Cs	Na	U	Cl	0.501	-2.235	1.81	1.16	0.87	1.67	0.79	0.93	1.38	3.16	132.905	22.9898	238.029	35.453	0.47163	0.547926	0.53	3.61273	55	11	92	17	3.89391	5.13908	6.19405	12.9676	23.1575	47.2864	11.6	23.8136	301.59	370.87	1405.3	171.6	36	140	27	0.0089	944	1156	4200	239.11	3.43	2.27	2.41
Cs2NaYbCl6	Cs	Na	Yb	Cl	0	-2.194	1.81	1.16	1.008	1.67	0.79	0.93	1.1	3.16	132.905	22.9898	173.04	35.453	0.47163	0.547926	-0.02	3.61273	55	11	70	17	3.89391	5.13908	6.25416	12.9676	23.1575	47.2864	12.1792	23.8136	301.59	370.87	1097	171.6	36	140	39	0.0089	944	1156	1469	239.11	3.43	2.27	2.26
K2NaCrCl6	K	Na	Cr	Cl	1.57	-1.954	1.52	1.16	0.755	1.67	0.82	0.93	1.66	3.16	39.0983	22.9898	51.9961	35.453	0.501459	0.547926	0.675841	3.61273	19	11	24	17	4.34066	5.13908	6.76651	12.9676	31.625	47.2864	16.4863	23.8136	336.53	370.87	2180	171.6	100	140	94	0.0089	1032	1156	2944	239.11	2.75	2.27	2.06
Rb2LiDyCl6	Rb	Li	Dy	Cl	5.103	-2.452	1.66	0.9	1.052	1.67	0.82	0.98	1.22	3.16	85.4678	6.941	162.5	35.453	0.485916	0.618049	0.352	3.61273	37	3	66	17	4.17713	5.39171	5.93905	12.9676	27.2895	75.6401	11.647	23.8136	312.46	453.69	1680	171.6	58	85	11	0.0089	961	1615	2840	239.11	3.03	1.82	2.31
Rb2LiErCl6	Rb	Li	Er	Cl	5.192	-2.455	1.66	0.9	1.03	1.67	0.82	0.98	1.24	3.16	85.4678	6.941	167.259	35.453	0.485916	0.618049	0.312	3.61273	37	3	68	17	4.17713	5.39171	6.1077	12.9676	27.2895	75.6401	11.916	23.8136	312.46	453.69	1802	171.6	58	85	15	0.0089	961	1615	3141	239.11	3.03	1.82	2.29
Rb2LiHoCl6	Rb	Li	Ho	Cl	5.119	-2.453	1.66	0.9	1.041	1.67	0.82	0.98	1.23	3.16	85.4678	6.941	164.93	35.453	0.485916	0.618049	0.338	3.61273	37	3	67	17	4.17713	5.39171	6.0215	12.9676	27.2895	75.6401	11.781	23.8136	312.46	453.69	1734	171.6	58	85	16	0.0089	961	1615	2993	239.11	3.03	1.82	2.3
Rb2LiTbCl6	Rb	Li	Tb	Cl	5.048	-2.45	1.66	0.9	1.063	1.67	0.82	0.98	1.1	3.16	85.4678	6.941	158.925	35.453	0.485916	0.618049	0.131318	3.61273	37	3	65	17	4.17713	5.39171	5.8638	12.9676	27.2895	75.6401	11.513	23.8136	312.46	453.69	1629	171.6	58	85	11	0.0089	961	1615	3503	239.11	3.03	1.82	2.33
Rb2LiYbCl6	Rb	Li	Yb	Cl	0	-2.169	1.66	0.9	1.008	1.67	0.82	0.98	1.1	3.16	85.4678	6.941	173.04	35.453	0.485916	0.618049	-0.02	3.61273	37	3	70	17	4.17713	5.39171	6.25416	12.9676	27.2895	75.6401	12.1792	23.8136	312.46	453.69	1097	171.6	58	85	39	0.0089	961	1615	1469	239.11	3.03	1.82	2.26
Rb2NaCrCl6	Rb	Na	Cr	Cl	1.561	-1.979	1.66	1.16	0.755	1.67	0.82	0.93	1.66	3.16	85.4678	22.9898	51.9961	35.453	0.485916	0.547926	0.675841	3.61273	37	11	24	17	4.17713	5.13908	6.76651	12.9676	27.2895	47.2864	16.4863	23.8136	312.46	370.87	2180	171.6	58	140	94	0.0089	961	1156	2944	239.11	3.03	2.27	2.06
Ba2TiOF6	Ba	Ti	O	F	3.892	-4.009	1.49	0.745	1.26	1.19	0.89	1.54	3.44	3.98	137.327	47.867	15.9994	18.9984	0.144626	0.075545	1.46111	3.40119	56	22	8	9	5.21166	6.82812	13.6181	17.4228	10.0038	13.5755	35.1211	34.9708	1000	1941	54.8	53.53	18	22	0.02658	0.0277	2143	3560	90.2	85.03	2.68	2.11	1.52
Cs2KAgF6	Cs	K	Ag	F	0.574	-2.42	1.81	1.52	1.29	1.19	0.79	0.82	1.93	3.98	132.905	39.0983	107.868	18.9984	0.47163	0.501459	1.30447	3.40119	55	19	47	9	3.89391	4.34066	7.57623	17.4228	23.1575	31.625	21.4844	34.9708	301.59	336.53	1234.93	53.53	36	100	430	0.0277	944	1032	2435	85.03	3.43	2.75	2.11
Cs2KBiF6	Cs	K	Bi	F	4.955	-2.956	1.81	1.52	1.17	1.19	0.79	0.82	2.02	3.98	132.905	39.0983	208.98	18.9984	0.47163	0.501459	0.942362	3.40119	55	19	83	9	3.89391	4.34066	7.28552	17.4228	23.1575	31.625	16.703	34.9708	301.59	336.53	544.4	53.53	36	100	8	0.0277	944	1032	1837	85.03	3.43	2.75	2.07
Cs2KCoF6	Cs	K	Co	F	0	-2.768	1.81	1.52	0.75	1.19	0.79	0.82	1.88	3.98	132.905	39.0983	58.9332	18.9984	0.47163	0.501459	0.662265	3.40119	55	19	27	9	3.89391	4.34066	7.88101	17.4228	23.1575	31.625	17.0844	34.9708	301.59	336.53	1768	53.53	36	100	100	0.0277	944	1032	3200	85.03	3.43	2.75	2
Cs2KCrF6	Cs	K	Cr	F	4.074	-3.139	1.81	1.52	0.755	1.19	0.79	0.82	1.66	3.98	132.905	39.0983	51.9961	18.9984	0.47163	0.501459	0.675841	3.40119	55	19	24	9	3.89391	4.34066	6.76651	17.4228	23.1575	31.625	16.4863	34.9708	301.59	336.53	2180	53.53	36	100	94	0.0277	944	1032	2944	85.03	3.43	2.75	2.06
Cs2KCuF6	Cs	K	Cu	F	0.907	-2.594	1.81	1.52	0.87	1.19	0.79	0.82	1.9	3.98	132.905	39.0983	63.546	18.9984	0.47163	0.501459	1.23578	3.40119	55	19	29	9	3.89391	4.34066	7.72638	17.4228	23.1575	31.625	20.2924	34.9708	301.59	336.53	1357.77	53.53	36	100	400	0.0277	944	1032	3200	85.03	3.43	2.75	1.96
Cs2KFeF6	Cs	K	Fe	F	4.098	-3.016	1.81	1.52	0.785	1.19	0.79	0.82	1.83	3.98	132.905	39.0983	55.845	18.9984	0.47163	0.501459	0.153236	3.40119	55	19	26	9	3.89391	4.34066	7.90247	17.4228	23.1575	31.625	16.1992	34.9708	301.59	336.53	1811	53.53	36	100	80	0.0277	944	1032	3134	85.03	3.43	2.75	2.04
Cs2KMnF6	Cs	K	Mn	F	1.61	-3.008	1.81	1.52	0.67	1.19	0.79	0.82	1.55	3.98	132.905	39.0983	54.938	18.9984	0.47163	0.501459	-0.52	3.40119	55	19	25	9	3.89391	4.34066	7.43404	17.4228	23.1575	31.625	15.64	34.9708	301.59	336.53	1519	53.53	36	100	7.8	0.0277	944	1032	2334	85.03	3.43	2.75	2.05
Cs2KMoF6	Cs	K	Mo	F	4.113	-3.041	1.81	1.52	0.73	1.19	0.79	0.82	2.16	3.98	132.905	39.0983	95.94	18.9984	0.47163	0.501459	0.74733	3.40119	55	19	42	9	3.89391	4.34066	7.09243	17.4228	23.1575	31.625	16.16	34.9708	301.59	336.53	2896	53.53	36	100	139	0.0277	944	1032	4912	85.03	3.43	2.75	2.17
Cs2KNiF6	Cs	K	Ni	F	0	-2.585	1.81	1.52	0.83	1.19	0.79	0.82	1.91	3.98	132.905	39.0983	58.6934	18.9984	0.47163	0.501459	1.15716	3.40119	55	19	28	9	3.89391	4.34066	7.63988	17.4228	23.1575	31.625	18.1688	34.9708	301.59	336.53	1728	53.53	36	100	91	0.0277	944	1032	3186	85.03	3.43	2.75	1.97
Cs2KPdF6	Cs	K	Pd	F	0	-2.518	1.81	1.52	1	1.19	0.79	0.82	2.2	3.98	132.905	39.0983	106.42	18.9984	0.47163	0.501459	0.562141	3.40119	55	19	46	9	3.89391	4.34066	8.33684	17.4228	23.1575	31.625	19.43	34.9708	301.59	336.53	1828.05	53.53	36	100	72	0.0277	944	1032	3236	85.03	3.43	2.75	2.1
Cs2KRhF6	Cs	K	Rh	F	2.124	-2.666	1.81	1.52	0.805	1.19	0.79	0.82	2.28	3.98	132.905	39.0983	102.906	18.9984	0.47163	0.501459	1.14289	3.40119	55	19	45	9	3.89391	4.34066	7.4589	17.4228	23.1575	31.625	18.08	34.9708	301.59	336.53	2237	53.53	36	100	150	0.0277	944	1032	3968	85.03	3.43	2.75	2.1
Cs2KScF6	Cs	K	Sc	F	6.822	-3.599	1.81	1.52	0.885	1.19	0.79	0.82	1.36	3.98	132.905	39.0983	44.9559	18.9984	0.47163	0.501459	0.1882	3.40119	55	19	21	9	3.89391	4.34066	6.56149	17.4228	23.1575	31.625	12.7998	34.9708	301.59	336.53	1814	53.53	36	100	16	0.0277	944	1032	3103	85.03	3.43	2.75	2.15
Cs2KTiF6	Cs	K	Ti	F	0	-3.332	1.81	1.52	0.745	1.19	0.79	0.82	1.54	3.98	132.905	39.0983	47.867	18.9984	0.47163	0.501459	0.075545	3.40119	55	19	22	9	3.89391	4.34066	6.82812	17.4228	23.1575	31.625	13.5755	34.9708	301.59	336.53	1941	53.53	36	100	22	0.0277	944	1032	3560	85.03	3.43	2.75	2.11
Cs2KVF6	Cs	K	V	F	2.537	-3.109	1.81	1.52	0.68	1.19	0.79	0.82	1.63	3.98	132.905	39.0983	50.9415	18.9984	0.47163	0.501459	0.527662	3.40119	55	19	23	9	3.89391	4.34066	6.74619	17.4228	23.1575	31.625	14.634	34.9708	301.59	336.53	2183	53.53	36	100	31	0.0277	944	1032	3680	85.03	3.43	2.75	2.07
Cs2KYF6	Cs	K	Y	F	6.464	-3.608	1.81	1.52	1.04	1.19	0.79	0.82	1.22	3.98	132.905	39.0983	88.9059	18.9984	0.47163	0.501459	0.30712	3.40119	55	19	39	9	3.89391	4.34066	6.21726	17.4228	23.1575	31.625	12.2236	34.9708	301.59	336.53	1799	53.53	36	100	17	0.0277	944	1032	3609	85.03	3.43	2.75	2.32
Cs2LiGaF6	Cs	Li	Ga	F	6.136	-3.1	1.81	0.9	0.76	1.19	0.79	0.98	1.81	3.98	132.905	6.941	69.723	18.9984	0.47163	0.618049	0.301201	3.40119	55	3	31	9	3.89391	5.39171	5.9993	17.4228	23.1575	75.6401	20.5151	34.9708	301.59	453.69	302.91	53.53	36	85	29	0.0277	944	1615	2477	85.03	3.43	1.82	1.87
Cs2NaAlF6	Cs	Na	Al	F	6.69	-3.432	1.81	1.16	0.675	1.19	0.79	0.93	1.61	3.98	132.905	22.9898	26.9815	18.9984	0.47163	0.547926	0.432835	3.40119	55	11	13	9	3.89391	5.13908	5.98577	17.4228	23.1575	47.2864	18.8285	34.9708	301.59	370.87	933.47	53.53	36	140	235	0.0277	944	1156	2792	85.03	3.43	2.27	1.84
Cs2NaBiF6	Cs	Na	Bi	F	5.037	-2.953	1.81	1.16	1.17	1.19	0.79	0.93	2.02	3.98	132.905	22.9898	208.98	18.9984	0.47163	0.547926	0.942362	3.40119	55	11	83	9	3.89391	5.13908	7.28552	17.4228	23.1575	47.2864	16.703	34.9708	301.59	370.87	544.4	53.53	36	140	8	0.0277	944	1156	1837	85.03	3.43	2.27	2.07
Cs2NaCeF6	Cs	Na	Ce	F	0.69	-3.538	1.81	1.16	1.01	1.19	0.79	0.93	1.12	3.98	132.905	22.9898	140.116	18.9984	0.47163	0.547926	0.572	3.40119	55	11	58	9	3.89391	5.13908	5.5386	17.4228	23.1575	47.2864	10.956	34.9708	301.59	370.87	1068	53.53	36	140	11	0.0277	944	1156	3633	85.03	3.43	2.27	2.42
Cs2NaCoF6	Cs	Na	Co	F	0	-2.756	1.81	1.16	0.75	1.19	0.79	0.93	1.88	3.98	132.905	22.9898	58.9332	18.9984	0.47163	0.547926	0.662265	3.40119	55	11	27	9	3.89391	5.13908	7.88101	17.4228	23.1575	47.2864	17.0844	34.9708	301.59	370.87	1768	53.53	36	140	100	0.0277	944	1156	3200	85.03	3.43	2.27	2
Cs2NaCrF6	Cs	Na	Cr	F	3.952	-3.123	1.81	1.16	0.755	1.19	0.79	0.93	1.66	3.98	132.905	22.9898	51.9961	18.9984	0.47163	0.547926	0.675841	3.40119	55	11	24	9	3.89391	5.13908	6.76651	17.4228	23.1575	47.2864	16.4863	34.9708	301.59	370.87	2180	53.53	36	140	94	0.0277	944	1156	2944	85.03	3.43	2.27	2.06
Cs2NaErF6	Cs	Na	Er	F	6.864	-3.628	1.81	1.16	1.03	1.19	0.79	0.93	1.24	3.98	132.905	22.9898	167.259	18.9984	0.47163	0.547926	0.312	3.40119	55	11	68	9	3.89391	5.13908	6.1077	17.4228	23.1575	47.2864	11.916	34.9708	301.59	370.87	1802	53.53	36	140	15	0.0277	944	1156	3141	85.03	3.43	2.27	2.29
Cs2NaFeF6	Cs	Na	Fe	F	3.801	-3	1.81	1.16	0.785	1.19	0.79	0.93	1.83	3.98	132.905	22.9898	55.845	18.9984	0.47163	0.547926	0.153236	3.40119	55	11	26	9	3.89391	5.13908	7.90247	17.4228	23.1575	47.2864	16.1992	34.9708	301.59	370.87	1811	53.53	36	140	80	0.0277	944	1156	3134	85.03	3.43	2.27	2.04
Cs2NaGaF6	Cs	Na	Ga	F	5.968	-3.08	1.81	1.16	0.76	1.19	0.79	0.93	1.81	3.98	132.905	22.9898	69.723	18.9984	0.47163	0.547926	0.301201	3.40119	55	11	31	9	3.89391	5.13908	5.9993	17.4228	23.1575	47.2864	20.5151	34.9708	301.59	370.87	302.91	53.53	36	140	29	0.0277	944	1156	2477	85.03	3.43	2.27	1.87
Cs2NaInF6	Cs	Na	In	F	5.306	-3.022	1.81	1.16	0.94	1.19	0.79	0.93	1.78	3.98	132.905	22.9898	114.818	18.9984	0.47163	0.547926	0.383926	3.40119	55	11	49	9	3.89391	5.13908	5.78636	17.4228	23.1575	47.2864	18.8704	34.9708	301.59	370.87	429.75	53.53	36	140	82	0.0277	944	1156	2345	85.03	3.43	2.27	1.93
Cs2NaMnF6	Cs	Na	Mn	F	0	-2.946	1.81	1.16	0.67	1.19	0.79	0.93	1.55	3.98	132.905	22.9898	54.938	18.9984	0.47163	0.547926	-0.52	3.40119	55	11	25	9	3.89391	5.13908	7.43404	17.4228	23.1575	47.2864	15.64	34.9708	301.59	370.87	1519	53.53	36	140	7.8	0.0277	944	1156	2334	85.03	3.43	2.27	2.05
Cs2NaTiF6	Cs	Na	Ti	F	0.075	-3.318	1.81	1.16	0.745	1.19	0.79	0.93	1.54	3.98	132.905	22.9898	47.867	18.9984	0.47163	0.547926	0.075545	3.40119	55	11	22	9	3.89391	5.13908	6.82812	17.4228	23.1575	47.2864	13.5755	34.9708	301.59	370.87	1941	53.53	36	140	22	0.0277	944	1156	3560	85.03	3.43	2.27	2.11
Cs2NaTlF6	Cs	Na	Tl	F	3.593	-2.743	1.81	1.16	1.025	1.19	0.79	0.93	1.62	3.98	132.905	22.9898	204.383	18.9984	0.47163	0.547926	0.320053	3.40119	55	11	81	9	3.89391	5.13908	6.10829	17.4228	23.1575	47.2864	20.4283	34.9708	301.59	370.87	577	53.53	36	140	46	0.0277	944	1156	1746	85.03	3.43	2.27	1.96
Cs2NaVF6	Cs	Na	V	F	0	-3.11	1.81	1.16	0.68	1.19	0.79	0.93	1.63	3.98	132.905	22.9898	50.9415	18.9984	0.47163	0.547926	0.527662	3.40119	55	11	23	9	3.89391	5.13908	6.74619	17.4228	23.1575	47.2864	14.634	34.9708	301.59	370.87	2183	53.53	36	140	31	0.0277	944	1156	3680	85.03	3.43	2.27	2.07
Cs2RbBiF6	Cs	Rb	Bi	F	4.786	-2.932	1.81	1.66	1.17	1.19	0.79	0.82	2.02	3.98	132.905	85.4678	208.98	18.9984	0.47163	0.485916	0.942362	3.40119	55	37	83	9	3.89391	4.17713	7.28552	17.4228	23.1575	27.2895	16.703	34.9708	301.59	312.46	544.4	53.53	36	58	8	0.0277	944	961	1837	85.03	3.43	3.03	2.07
Cs2RbCuF6	Cs	Rb	Cu	F	1.128	-2.576	1.81	1.66	0.87	1.19	0.79	0.82	1.9	3.98	132.905	85.4678	63.546	18.9984	0.47163	0.485916	1.23578	3.40119	55	37	29	9	3.89391	4.17713	7.72638	17.4228	23.1575	27.2895	20.2924	34.9708	301.59	312.46	1357.77	53.53	36	58	400	0.0277	944	961	3200	85.03	3.43	3.03	1.96
Cs2RbPdF6	Cs	Rb	Pd	F	0	-2.496	1.81	1.66	1	1.19	0.79	0.82	2.2	3.98	132.905	85.4678	106.42	18.9984	0.47163	0.485916	0.562141	3.40119	55	37	46	9	3.89391	4.17713	8.33684	17.4228	23.1575	27.2895	19.43	34.9708	301.59	312.46	1828.05	53.53	36	58	72	0.0277	944	961	3236	85.03	3.43	3.03	2.1
Cs2RbYF6	Cs	Rb	Y	F	6.211	-3.583	1.81	1.66	1.04	1.19	0.79	0.82	1.22	3.98	132.905	85.4678	88.9059	18.9984	0.47163	0.485916	0.30712	3.40119	55	37	39	9	3.89391	4.17713	6.21726	17.4228	23.1575	27.2895	12.2236	34.9708	301.59	312.46	1799	53.53	36	58	17	0.0277	944	961	3609	85.03	3.43	3.03	2.32
Cs2TlBiF6	Cs	Tl	Bi	F	3.077	-2.737	1.81	1.025	1.17	1.19	0.79	1.62	2.02	3.98	132.905	204.383	208.98	18.9984	0.47163	0.320053	0.942362	3.40119	55	81	83	9	3.89391	6.10829	7.28552	17.4228	23.1575	20.4283	16.703	34.9708	301.59	577	544.4	53.53	36	46	8	0.0277	944	1746	1837	85.03	3.43	1.96	2.07
Cs2TlFeF6	Cs	Tl	Fe	F	2.898	-2.795	1.81	1.025	0.785	1.19	0.79	1.62	1.83	3.98	132.905	204.383	55.845	18.9984	0.47163	0.320053	0.153236	3.40119	55	81	26	9	3.89391	6.10829	7.90247	17.4228	23.1575	20.4283	16.1992	34.9708	301.59	577	1811	53.53	36	46	80	0.0277	944	1746	3134	85.03	3.43	1.96	2.04
Cs2TlMoF6	Cs	Tl	Mo	F	3.888	-2.815	1.81	1.025	0.73	1.19	0.79	1.62	2.16	3.98	132.905	204.383	95.94	18.9984	0.47163	0.320053	0.74733	3.40119	55	81	42	9	3.89391	6.10829	7.09243	17.4228	23.1575	20.4283	16.16	34.9708	301.59	577	2896	53.53	36	46	139	0.0277	944	1746	4912	85.03	3.43	1.96	2.17
Cs2TlVF6	Cs	Tl	V	F	0	-2.884	1.81	1.025	0.68	1.19	0.79	1.62	1.63	3.98	132.905	204.383	50.9415	18.9984	0.47163	0.320053	0.527662	3.40119	55	81	23	9	3.89391	6.10829	6.74619	17.4228	23.1575	20.4283	14.634	34.9708	301.59	577	2183	53.53	36	46	31	0.0277	944	1746	3680	85.03	3.43	1.96	2.07
K2LiAlF6	K	Li	Al	F	7.218	-3.487	1.52	0.9	0.675	1.19	0.82	0.98	1.61	3.98	39.0983	6.941	26.9815	18.9984	0.501459	0.618049	0.432835	3.40119	19	3	13	9	4.34066	5.39171	5.98577	17.4228	31.625	75.6401	18.8285	34.9708	336.53	453.69	933.47	53.53	100	85	235	0.0277	1032	1615	2792	85.03	2.75	1.82	1.84
K2LiCoF6	K	Li	Co	F	2.628	-2.788	1.52	0.9	0.75	1.19	0.82	0.98	1.88	3.98	39.0983	6.941	58.9332	18.9984	0.501459	0.618049	0.662265	3.40119	19	3	27	9	4.34066	5.39171	7.88101	17.4228	31.625	75.6401	17.0844	34.9708	336.53	453.69	1768	53.53	100	85	100	0.0277	1032	1615	3200	85.03	2.75	1.82	2
K2LiCrF6	K	Li	Cr	F	4.168	-3.168	1.52	0.9	0.755	1.19	0.82	0.98	1.66	3.98	39.0983	6.941	51.9961	18.9984	0.501459	0.618049	0.675841	3.40119	19	3	24	9	4.34066	5.39171	6.76651	17.4228	31.625	75.6401	16.4863	34.9708	336.53	453.69	2180	53.53	100	85	94	0.0277	1032	1615	2944	85.03	2.75	1.82	2.06
K2LiCuF6	K	Li	Cu	F	0.908	-2.628	1.52	0.9	0.87	1.19	0.82	0.98	1.9	3.98	39.0983	6.941	63.546	18.9984	0.501459	0.618049	1.23578	3.40119	19	3	29	9	4.34066	5.39171	7.72638	17.4228	31.625	75.6401	20.2924	34.9708	336.53	453.69	1357.77	53.53	100	85	400	0.0277	1032	1615	3200	85.03	2.75	1.82	1.96
K2LiGaF6	K	Li	Ga	F	6.133	-3.128	1.52	0.9	0.76	1.19	0.82	0.98	1.81	3.98	39.0983	6.941	69.723	18.9984	0.501459	0.618049	0.301201	3.40119	19	3	31	9	4.34066	5.39171	5.9993	17.4228	31.625	75.6401	20.5151	34.9708	336.53	453.69	302.91	53.53	100	85	29	0.0277	1032	1615	2477	85.03	2.75	1.82	1.87
K2LiInF6	K	Li	In	F	5.304	-3.044	1.52	0.9	0.94	1.19	0.82	0.98	1.78	3.98	39.0983	6.941	114.818	18.9984	0.501459	0.618049	0.383926	3.40119	19	3	49	9	4.34066	5.39171	5.78636	17.4228	31.625	75.6401	18.8704	34.9708	336.53	453.69	429.75	53.53	100	85	82	0.0277	1032	1615	2345	85.03	2.75	1.82	1.93
K2LiPdF6	K	Li	Pd	F	0	-2.544	1.52	0.9	1	1.19	0.82	0.98	2.2	3.98	39.0983	6.941	106.42	18.9984	0.501459	0.618049	0.562141	3.40119	19	3	46	9	4.34066	5.39171	8.33684	17.4228	31.625	75.6401	19.43	34.9708	336.53	453.69	1828.05	53.53	100	85	72	0.0277	1032	1615	3236	85.03	2.75	1.82	2.1
K2NaAlF6	K	Na	Al	F	6.858	-3.469	1.52	1.16	0.675	1.19	0.82	0.93	1.61	3.98	39.0983	22.9898	26.9815	18.9984	0.501459	0.547926	0.432835	3.40119	19	11	13	9	4.34066	5.13908	5.98577	17.4228	31.625	47.2864	18.8285	34.9708	336.53	370.87	933.47	53.53	100	140	235	0.0277	1032	1156	2792	85.03	2.75	2.27	1.84
K2NaCrF6	K	Na	Cr	F	3.991	-3.144	1.52	1.16	0.755	1.19	0.82	0.93	1.66	3.98	39.0983	22.9898	51.9961	18.9984	0.501459	0.547926	0.675841	3.40119	19	11	24	9	4.34066	5.13908	6.76651	17.4228	31.625	47.2864	16.4863	34.9708	336.53	370.87	2180	53.53	100	140	94	0.0277	1032	1156	2944	85.03	2.75	2.27	2.06
K2NaCuF6	K	Na	Cu	F	1.093	-2.603	1.52	1.16	0.87	1.19	0.82	0.93	1.9	3.98	39.0983	22.9898	63.546	18.9984	0.501459	0.547926	1.23578	3.40119	19	11	29	9	4.34066	5.13908	7.72638	17.4228	31.625	47.2864	20.2924	34.9708	336.53	370.87	1357.77	53.53	100	140	400	0.0277	1032	1156	3200	85.03	2.75	2.27	1.96
K2NaFeF6	K	Na	Fe	F	4.092	-3.02	1.52	1.16	0.785	1.19	0.82	0.93	1.83	3.98	39.0983	22.9898	55.845	18.9984	0.501459	0.547926	0.153236	3.40119	19	11	26	9	4.34066	5.13908	7.90247	17.4228	31.625	47.2864	16.1992	34.9708	336.53	370.87	1811	53.53	100	140	80	0.0277	1032	1156	3134	85.03	2.75	2.27	2.04
K2NaGaF6	K	Na	Ga	F	5.951	-3.105	1.52	1.16	0.76	1.19	0.82	0.93	1.81	3.98	39.0983	22.9898	69.723	18.9984	0.501459	0.547926	0.301201	3.40119	19	11	31	9	4.34066	5.13908	5.9993	17.4228	31.625	47.2864	20.5151	34.9708	336.53	370.87	302.91	53.53	100	140	29	0.0277	1032	1156	2477	85.03	2.75	2.27	1.87
K2NaInF6	K	Na	In	F	5.245	-3.016	1.52	1.16	0.94	1.19	0.82	0.93	1.78	3.98	39.0983	22.9898	114.818	18.9984	0.501459	0.547926	0.383926	3.40119	19	11	49	9	4.34066	5.13908	5.78636	17.4228	31.625	47.2864	18.8704	34.9708	336.53	370.87	429.75	53.53	100	140	82	0.0277	1032	1156	2345	85.03	2.75	2.27	1.93
K2NaMnF6	K	Na	Mn	F	1.543	-2.689	1.52	1.16	0.67	1.19	0.82	0.93	1.55	3.98	39.0983	22.9898	54.938	18.9984	0.501459	0.547926	-0.52	3.40119	19	11	25	9	4.34066	5.13908	7.43404	17.4228	31.625	47.2864	15.64	34.9708	336.53	370.87	1519	53.53	100	140	7.8	0.0277	1032	1156	2334	85.03	2.75	2.27	2.05
K2NaMoF6	K	Na	Mo	F	3.896	-3.025	1.52	1.16	0.73	1.19	0.82	0.93	2.16	3.98	39.0983	22.9898	95.94	18.9984	0.501459	0.547926	0.74733	3.40119	19	11	42	9	4.34066	5.13908	7.09243	17.4228	31.625	47.2864	16.16	34.9708	336.53	370.87	2896	53.53	100	140	139	0.0277	1032	1156	4912	85.03	2.75	2.27	2.17
K2NaNiF6	K	Na	Ni	F	0	-2.6	1.52	1.16	0.83	1.19	0.82	0.93	1.91	3.98	39.0983	22.9898	58.6934	18.9984	0.501459	0.547926	1.15716	3.40119	19	11	28	9	4.34066	5.13908	7.63988	17.4228	31.625	47.2864	18.1688	34.9708	336.53	370.87	1728	53.53	100	140	91	0.0277	1032	1156	3186	85.03	2.75	2.27	1.97
K2NaPdF6	K	Na	Pd	F	0	-2.511	1.52	1.16	1	1.19	0.82	0.93	2.2	3.98	39.0983	22.9898	106.42	18.9984	0.501459	0.547926	0.562141	3.40119	19	11	46	9	4.34066	5.13908	8.33684	17.4228	31.625	47.2864	19.43	34.9708	336.53	370.87	1828.05	53.53	100	140	72	0.0277	1032	1156	3236	85.03	2.75	2.27	2.1
K2NaRhF6	K	Na	Rh	F	2.02	-2.661	1.52	1.16	0.805	1.19	0.82	0.93	2.28	3.98	39.0983	22.9898	102.906	18.9984	0.501459	0.547926	1.14289	3.40119	19	11	45	9	4.34066	5.13908	7.4589	17.4228	31.625	47.2864	18.08	34.9708	336.53	370.87	2237	53.53	100	140	150	0.0277	1032	1156	3968	85.03	2.75	2.27	2.1
K2NaTiF6	K	Na	Ti	F	0	-3.332	1.52	1.16	0.745	1.19	0.82	0.93	1.54	3.98	39.0983	22.9898	47.867	18.9984	0.501459	0.547926	0.075545	3.40119	19	11	22	9	4.34066	5.13908	6.82812	17.4228	31.625	47.2864	13.5755	34.9708	336.53	370.87	1941	53.53	100	140	22	0.0277	1032	1156	3560	85.03	2.75	2.27	2.11
K2NaTlF6	K	Na	Tl	F	3.644	-2.72	1.52	1.16	1.025	1.19	0.82	0.93	1.62	3.98	39.0983	22.9898	204.383	18.9984	0.501459	0.547926	0.320053	3.40119	19	11	81	9	4.34066	5.13908	6.10829	17.4228	31.625	47.2864	20.4283	34.9708	336.53	370.87	577	53.53	100	140	46	0.0277	1032	1156	1746	85.03	2.75	2.27	1.96
Na2LiAlF6	Na	Li	Al	F	6.55	-3.422	1.16	0.9	0.675	1.19	0.93	0.98	1.61	3.98	22.9898	6.941	26.9815	18.9984	0.547926	0.618049	0.432835	3.40119	11	3	13	9	5.13908	5.39171	5.98577	17.4228	47.2864	75.6401	18.8285	34.9708	370.87	453.69	933.47	53.53	140	85	235	0.0277	1156	1615	2792	85.03	2.27	1.82	1.84
P2IrClF6	P	Ir	Cl	F	0.857	-2.367	0.52	0.765	1.67	1.19	2.19	2.2	3.16	3.98	30.9738	192.217	35.453	18.9984	0.746607	1.56436	3.61273	3.40119	15	77	17	9	10.4867	8.96702	12.9676	17.4228	19.7695	17	23.8136	34.9708	317.3	2739	171.6	53.53	0.236	150	0.0089	0.0277	550	4701	239.11	85.03	1.8	2.13	1.75
P2RhClF6	P	Rh	Cl	F	1.422	-2.402	0.52	0.805	1.67	1.19	2.19	2.28	3.16	3.98	30.9738	102.906	35.453	18.9984	0.746607	1.14289	3.61273	3.40119	15	45	17	9	10.4867	7.4589	12.9676	17.4228	19.7695	18.08	23.8136	34.9708	317.3	2237	171.6	53.53	0.236	150	0.0089	0.0277	550	3968	239.11	85.03	1.8	2.1	1.75
Rb2LiFeF6	Rb	Li	Fe	F	3.673	-2.728	1.66	0.9	0.785	1.19	0.82	0.98	1.83	3.98	85.4678	6.941	55.845	18.9984	0.485916	0.618049	0.153236	3.40119	37	3	26	9	4.17713	5.39171	7.90247	17.4228	27.2895	75.6401	16.1992	34.9708	312.46	453.69	1811	53.53	58	85	80	0.0277	961	1615	3134	85.03	3.03	1.82	2.04
Rb2LiGaF6	Rb	Li	Ga	F	6.112	-3.109	1.66	0.9	0.76	1.19	0.82	0.98	1.81	3.98	85.4678	6.941	69.723	18.9984	0.485916	0.618049	0.301201	3.40119	37	3	31	9	4.17713	5.39171	5.9993	17.4228	27.2895	75.6401	20.5151	34.9708	312.46	453.69	302.91	53.53	58	85	29	0.0277	961	1615	2477	85.03	3.03	1.82	1.87
Rb2NaAlF6	Rb	Na	Al	F	6.79	-3.452	1.66	1.16	0.675	1.19	0.82	0.93	1.61	3.98	85.4678	22.9898	26.9815	18.9984	0.485916	0.547926	0.432835	3.40119	37	11	13	9	4.17713	5.13908	5.98577	17.4228	27.2895	47.2864	18.8285	34.9708	312.46	370.87	933.47	53.53	58	140	235	0.0277	961	1156	2792	85.03	3.03	2.27	1.84
Rb2NaBiF6	Rb	Na	Bi	F	4.939	-2.939	1.66	1.16	1.17	1.19	0.82	0.93	2.02	3.98	85.4678	22.9898	208.98	18.9984	0.485916	0.547926	0.942362	3.40119	37	11	83	9	4.17713	5.13908	7.28552	17.4228	27.2895	47.2864	16.703	34.9708	312.46	370.87	544.4	53.53	58	140	8	0.0277	961	1156	1837	85.03	3.03	2.27	2.07
Rb2NaCoF6	Rb	Na	Co	F	0	-2.77	1.66	1.16	0.75	1.19	0.82	0.93	1.88	3.98	85.4678	22.9898	58.9332	18.9984	0.485916	0.547926	0.662265	3.40119	37	11	27	9	4.17713	5.13908	7.88101	17.4228	27.2895	47.2864	17.0844	34.9708	312.46	370.87	1768	53.53	58	140	100	0.0277	961	1156	3200	85.03	3.03	2.27	2
Rb2NaCrF6	Rb	Na	Cr	F	3.948	-3.139	1.66	1.16	0.755	1.19	0.82	0.93	1.66	3.98	85.4678	22.9898	51.9961	18.9984	0.485916	0.547926	0.675841	3.40119	37	11	24	9	4.17713	5.13908	6.76651	17.4228	27.2895	47.2864	16.4863	34.9708	312.46	370.87	2180	53.53	58	140	94	0.0277	961	1156	2944	85.03	3.03	2.27	2.06
Rb2NaCuF6	Rb	Na	Cu	F	1.084	-2.595	1.66	1.16	0.87	1.19	0.82	0.93	1.9	3.98	85.4678	22.9898	63.546	18.9984	0.485916	0.547926	1.23578	3.40119	37	11	29	9	4.17713	5.13908	7.72638	17.4228	27.2895	47.2864	20.2924	34.9708	312.46	370.87	1357.77	53.53	58	140	400	0.0277	961	1156	3200	85.03	3.03	2.27	1.96
Rb2NaErF6	Rb	Na	Er	F	6.498	-3.624	1.66	1.16	1.03	1.19	0.82	0.93	1.24	3.98	85.4678	22.9898	167.259	18.9984	0.485916	0.547926	0.312	3.40119	37	11	68	9	4.17713	5.13908	6.1077	17.4228	27.2895	47.2864	11.916	34.9708	312.46	370.87	1802	53.53	58	140	15	0.0277	961	1156	3141	85.03	3.03	2.27	2.29
Rb2NaFeF6	Rb	Na	Fe	F	4.072	-3.017	1.66	1.16	0.785	1.19	0.82	0.93	1.83	3.98	85.4678	22.9898	55.845	18.9984	0.485916	0.547926	0.153236	3.40119	37	11	26	9	4.17713	5.13908	7.90247	17.4228	27.2895	47.2864	16.1992	34.9708	312.46	370.87	1811	53.53	58	140	80	0.0277	961	1156	3134	85.03	3.03	2.27	2.04
Rb2NaHoF6	Rb	Na	Ho	F	6.53	-3.618	1.66	1.16	1.041	1.19	0.82	0.93	1.23	3.98	85.4678	22.9898	164.93	18.9984	0.485916	0.547926	0.338	3.40119	37	11	67	9	4.17713	5.13908	6.0215	17.4228	27.2895	47.2864	11.781	34.9708	312.46	370.87	1734	53.53	58	140	16	0.0277	961	1156	2993	85.03	3.03	2.27	2.3
Rb2NaMnF6	Rb	Na	Mn	F	1.542	-3.008	1.66	1.16	0.67	1.19	0.82	0.93	1.55	3.98	85.4678	22.9898	54.938	18.9984	0.485916	0.547926	-0.52	3.40119	37	11	25	9	4.17713	5.13908	7.43404	17.4228	27.2895	47.2864	15.64	34.9708	312.46	370.87	1519	53.53	58	140	7.8	0.0277	961	1156	2334	85.03	3.03	2.27	2.05
Rb2NaMoF6	Rb	Na	Mo	F	4.151	-3.035	1.66	1.16	0.73	1.19	0.82	0.93	2.16	3.98	85.4678	22.9898	95.94	18.9984	0.485916	0.547926	0.74733	3.40119	37	11	42	9	4.17713	5.13908	7.09243	17.4228	27.2895	47.2864	16.16	34.9708	312.46	370.87	2896	53.53	58	140	139	0.0277	961	1156	4912	85.03	3.03	2.27	2.17
Rb2NaNiF6	Rb	Na	Ni	F	0	-2.591	1.66	1.16	0.83	1.19	0.82	0.93	1.91	3.98	85.4678	22.9898	58.6934	18.9984	0.485916	0.547926	1.15716	3.40119	37	11	28	9	4.17713	5.13908	7.63988	17.4228	27.2895	47.2864	18.1688	34.9708	312.46	370.87	1728	53.53	58	140	91	0.0277	961	1156	3186	85.03	3.03	2.27	1.97
Rb2NaPdF6	Rb	Na	Pd	F	0	-2.516	1.66	1.16	1	1.19	0.82	0.93	2.2	3.98	85.4678	22.9898	106.42	18.9984	0.485916	0.547926	0.562141	3.40119	37	11	46	9	4.17713	5.13908	8.33684	17.4228	27.2895	47.2864	19.43	34.9708	312.46	370.87	1828.05	53.53	58	140	72	0.0277	961	1156	3236	85.03	3.03	2.27	2.1
Rb2NaRhF6	Rb	Na	Rh	F	1.953	-2.663	1.66	1.16	0.805	1.19	0.82	0.93	2.28	3.98	85.4678	22.9898	102.906	18.9984	0.485916	0.547926	1.14289	3.40119	37	11	45	9	4.17713	5.13908	7.4589	17.4228	27.2895	47.2864	18.08	34.9708	312.46	370.87	2237	53.53	58	140	150	0.0277	961	1156	3968	85.03	3.03	2.27	2.1
Rb2NaTiF6	Rb	Na	Ti	F	0	-3.332	1.66	1.16	0.745	1.19	0.82	0.93	1.54	3.98	85.4678	22.9898	47.867	18.9984	0.485916	0.547926	0.075545	3.40119	37	11	22	9	4.17713	5.13908	6.82812	17.4228	27.2895	47.2864	13.5755	34.9708	312.46	370.87	1941	53.53	58	140	22	0.0277	961	1156	3560	85.03	3.03	2.27	2.11
Ba2AgIO6	Ba	Ag	I	O	0.132	-1.887	1.49	1.29	2.06	1.26	0.89	1.93	2.66	3.44	137.327	107.868	126.904	15.9994	0.144626	1.30447	3.05905	1.46111	56	47	53	8	5.21166	7.57623	10.4513	13.6181	10.0038	21.4844	19.1313	35.1211	1000	1234.93	386.85	54.8	18	430	0.449	0.02658	2143	2435	457.4	90.2	2.68	2.11	1.98
Ba2CaBiO6	Ba	Ca	Bi	O	0	-2.453	1.49	1.14	1.17	1.26	0.89	1	2.02	3.44	137.327	40.078	208.98	15.9994	0.144626	0.024551	0.942362	1.46111	56	20	83	8	5.21166	6.11316	7.28552	13.6181	10.0038	11.8717	16.703	35.1211	1000	1115	544.4	54.8	18	200	8	0.02658	2143	1757	1837	90.2	2.68	2.31	2.07
Ba2CaIrO6	Ba	Ca	Ir	O	0	-2.547	1.49	1.14	0.765	1.26	0.89	1	2.2	3.44	137.327	40.078	192.217	15.9994	0.144626	0.024551	1.56436	1.46111	56	20	77	8	5.21166	6.11316	8.96702	13.6181	10.0038	11.8717	17	35.1211	1000	1115	2739	54.8	18	200	150	0.02658	2143	1757	4701	90.2	2.68	2.31	2.13
Ba2CaNbO6	Ba	Ca	Nb	O	0	-3.098	1.49	1.14	0.78	1.26	0.89	1	1.6	3.44	137.327	40.078	92.9064	15.9994	0.144626	0.024551	0.917407	1.46111	56	20	41	8	5.21166	6.11316	6.75885	13.6181	10.0038	11.8717	14.32	35.1211	1000	1115	2750	54.8	18	200	54	0.02658	2143	1757	5017	90.2	2.68	2.31	2.18
Ba2CaOsO6	Ba	Ca	Os	O	0	-2.682	1.49	1.14	0.77	1.26	0.89	1	2.2	3.44	137.327	40.078	190.23	15.9994	0.144626	0.024551	1.0778	1.46111	56	20	76	8	5.21166	6.11316	8.43823	13.6181	10.0038	11.8717	17	35.1211	1000	1115	3306	54.8	18	200	88	0.02658	2143	1757	5285	90.2	2.68	2.31	2.16
Ba2CdOsO6	Ba	Cd	Os	O	0	-2.22	1.49	1.09	0.77	1.26	0.89	1.69	2.2	3.44	137.327	112.411	190.23	15.9994	0.144626	-0.72	1.0778	1.46111	56	48	76	8	5.21166	8.99382	8.43823	13.6181	10.0038	16.9083	17	35.1211	1000	594.22	3306	54.8	18	97	88	0.02658	2143	1040	5285	90.2	2.68	2.18	2.16
Ba2CePtO6	Ba	Ce	Pt	O	1.42	-2.81	1.49	1.01	0.765	1.26	0.89	1.12	2.28	3.44	137.327	140.116	195.084	15.9994	0.144626	0.572	2.12511	1.46111	56	58	78	8	5.21166	5.5386	8.95883	13.6181	10.0038	10.956	18.56	35.1211	1000	1068	2041.4	54.8	18	11	72	0.02658	2143	3633	4098	90.2	2.68	2.42	2.13
Ba2CuOsO6	Ba	Cu	Os	O	0	-2.121	1.49	0.87	0.77	1.26	0.89	1.9	2.2	3.44	137.327	63.546	190.23	15.9994	0.144626	1.23578	1.0778	1.46111	56	29	76	8	5.21166	7.72638	8.43823	13.6181	10.0038	20.2924	17	35.1211	1000	1357.77	3306	54.8	18	400	88	0.02658	2143	3200	5285	90.2	2.68	1.96	2.16
Ba2CuWO6	Ba	Cu	W	O	0	-2.445	1.49	0.87	0.74	1.26	0.89	1.9	2.36	3.44	137.327	63.546	183.84	15.9994	0.144626	1.23578	0.816268	1.46111	56	29	74	8	5.21166	7.72638	7.86403	13.6181	10.0038	20.2924	16.37	35.1211	1000	1357.77	3695	54.8	18	400	170	0.02658	2143	3200	5828	90.2	2.68	1.96	2.18
Ba2DyBiO6	Ba	Dy	Bi	O	1.733	-2.836	1.49	1.052	1.17	1.26	0.89	1.22	2.02	3.44	137.327	162.5	208.98	15.9994	0.144626	0.352	0.942362	1.46111	56	66	83	8	5.21166	5.93905	7.28552	13.6181	10.0038	11.647	16.703	35.1211	1000	1680	544.4	54.8	18	11	8	0.02658	2143	2840	1837	90.2	2.68	2.31	2.07
Ba2GdMoO6	Ba	Gd	Mo	O	0.804	-3.073	1.49	1.075	0.73	1.26	0.89	1.2	2.16	3.44	137.327	157.25	95.94	15.9994	0.144626	0.137	0.74733	1.46111	56	64	42	8	5.21166	6.1498	7.09243	13.6181	10.0038	12.076	16.16	35.1211	1000	1585	2896	54.8	18	11	139	0.02658	2143	3523	4912	90.2	2.68	2.34	2.17
Ba2GdNbO6	Ba	Gd	Nb	O	2.651	-3.428	1.49	1.075	0.78	1.26	0.89	1.2	1.6	3.44	137.327	157.25	92.9064	15.9994	0.144626	0.137	0.917407	1.46111	56	64	41	8	5.21166	6.1498	6.75885	13.6181	10.0038	12.076	14.32	35.1211	1000	1585	2750	54.8	18	11	54	0.02658	2143	3523	5017	90.2	2.68	2.34	2.18
Ba2GdReO6	Ba	Gd	Re	O	0	-3.011	1.49	1.075	0.67	1.26	0.89	1.2	1.9	3.44	137.327	157.25	186.207	15.9994	0.144626	0.137	0.0603966	1.46111	56	64	75	8	5.21166	6.1498	7.83352	13.6181	10.0038	12.076	16.6	35.1211	1000	1585	3459	54.8	18	11	48	0.02658	2143	3523	5869	90.2	2.68	2.34	2.16
Ba2GdSbO6	Ba	Gd	Sb	O	3.484	-3.066	1.49	1.075	0.76	1.26	0.89	1.2	2.05	3.44	137.327	157.25	121.76	15.9994	0.144626	0.137	1.0474	1.46111	56	64	51	8	5.21166	6.1498	8.60839	13.6181	10.0038	12.076	16.626	35.1211	1000	1585	903.78	54.8	18	11	24	0.02658	2143	3523	1860	90.2	2.68	2.34	2.06
Ba2GdTaO6	Ba	Gd	Ta	O	3.294	-3.554	1.49	1.075	0.78	1.26	0.89	1.2	1.5	3.44	137.327	157.25	180.948	15.9994	0.144626	0.137	0.32312	1.46111	56	64	73	8	5.21166	6.1498	7.54957	13.6181	10.0038	12.076	16.2	35.1211	1000	1585	3290	54.8	18	11	57	0.02658	2143	3523	5731	90.2	2.68	2.34	2.22
Ba2GdUO6	Ba	Gd	U	O	0.918	-3.628	1.49	1.075	0.87	1.26	0.89	1.2	1.38	3.44	137.327	157.25	238.029	15.9994	0.144626	0.137	0.53	1.46111	56	64	92	8	5.21166	6.1498	6.19405	13.6181	10.0038	12.076	11.6	35.1211	1000	1585	1405.3	54.8	18	11	27	0.02658	2143	3523	4200	90.2	2.68	2.34	2.41
Ba2HoMoO6	Ba	Ho	Mo	O	0	-3.09	1.49	1.041	0.73	1.26	0.89	1.23	2.16	3.44	137.327	164.93	95.94	15.9994	0.144626	0.338	0.74733	1.46111	56	67	42	8	5.21166	6.0215	7.09243	13.6181	10.0038	11.781	16.16	35.1211	1000	1734	2896	54.8	18	16	139	0.02658	2143	2993	4912	90.2	2.68	2.3	2.17
Ba2InOsO6	Ba	In	Os	O	0.478	-2.33	1.49	0.94	0.77	1.26	0.89	1.78	2.2	3.44	137.327	114.818	190.23	15.9994	0.144626	0.383926	1.0778	1.46111	56	49	76	8	5.21166	5.78636	8.43823	13.6181	10.0038	18.8704	17	35.1211	1000	429.75	3306	54.8	18	82	88	0.02658	2143	2345	5285	90.2	2.68	1.93	2.16
Ba2LaBiO6	Ba	La	Bi	O	2.004	-2.798	1.49	1.172	1.17	1.26	0.89	1.1	2.02	3.44	137.327	138.905	208.98	15.9994	0.144626	0.557546	0.942362	1.46111	56	57	83	8	5.21166	5.5769	7.28552	13.6181	10.0038	11.185	16.703	35.1211	1000	1193	544.4	54.8	18	13	8	0.02658	2143	3743	1837	90.2	2.68	2.43	2.07
Ba2LaIrO6	Ba	La	Ir	O	0	-2.721	1.49	1.172	0.765	1.26	0.89	1.1	2.2	3.44	137.327	138.905	192.217	15.9994	0.144626	0.557546	1.56436	1.46111	56	57	77	8	5.21166	5.5769	8.96702	13.6181	10.0038	11.185	17	35.1211	1000	1193	2739	54.8	18	13	150	0.02658	2143	3743	4701	90.2	2.68	2.43	2.13
Ba2LaNbO6	Ba	La	Nb	O	3.024	-3.397	1.49	1.172	0.78	1.26	0.89	1.1	1.6	3.44	137.327	138.905	92.9064	15.9994	0.144626	0.557546	0.917407	1.46111	56	57	41	8	5.21166	5.5769	6.75885	13.6181	10.0038	11.185	14.32	35.1211	1000	1193	2750	54.8	18	13	54	0.02658	2143	3743	5017	90.2	2.68	2.43	2.18
Ba2LaReO6	Ba	La	Re	O	0	-2.962	1.49	1.172	0.67	1.26	0.89	1.1	1.9	3.44	137.327	138.905	186.207	15.9994	0.144626	0.557546	0.0603966	1.46111	56	57	75	8	5.21166	5.5769	7.83352	13.6181	10.0038	11.185	16.6	35.1211	1000	1193	3459	54.8	18	13	48	0.02658	2143	3743	5869	90.2	2.68	2.43	2.16
Ba2LaRuO6	Ba	La	Ru	O	0.241	-2.79	1.49	1.172	0.76	1.26	0.89	1.1	2.2	3.44	137.327	138.905	101.07	15.9994	0.144626	0.557546	1.04638	1.46111	56	57	44	8	5.21166	5.5769	7.3605	13.6181	10.0038	11.185	16.76	35.1211	1000	1193	2607	54.8	18	13	120	0.02658	2143	3743	4423	90.2	2.68	2.43	2.13
Ba2LaSbO6	Ba	La	Sb	O	3.899	-3.041	1.49	1.172	0.76	1.26	0.89	1.1	2.05	3.44	137.327	138.905	121.76	15.9994	0.144626	0.557546	1.0474	1.46111	56	57	51	8	5.21166	5.5769	8.60839	13.6181	10.0038	11.185	16.626	35.1211	1000	1193	903.78	54.8	18	13	24	0.02658	2143	3743	1860	90.2	2.68	2.43	2.06
Ba2LaTaO6	Ba	La	Ta	O	3.587	-3.517	1.49	1.172	0.78	1.26	0.89	1.1	1.5	3.44	137.327	138.905	180.948	15.9994	0.144626	0.557546	0.32312	1.46111	56	57	73	8	5.21166	5.5769	7.54957	13.6181	10.0038	11.185	16.2	35.1211	1000	1193	3290	54.8	18	13	57	0.02658	2143	3743	5731	90.2	2.68	2.43	2.22
Ba2LaUO6	Ba	La	U	O	0.921	-3.577	1.49	1.172	0.87	1.26	0.89	1.1	1.38	3.44	137.327	138.905	238.029	15.9994	0.144626	0.557546	0.53	1.46111	56	57	92	8	5.21166	5.5769	6.19405	13.6181	10.0038	11.185	11.6	35.1211	1000	1193	1405.3	54.8	18	13	27	0.02658	2143	3743	4200	90.2	2.68	2.43	2.41
Ba2LiIO6	Ba	Li	I	O	2.078	-2.244	1.49	0.9	2.06	1.26	0.89	0.98	2.66	3.44	137.327	6.941	126.904	15.9994	0.144626	0.618049	3.05905	1.46111	56	3	53	8	5.21166	5.39171	10.4513	13.6181	10.0038	75.6401	19.1313	35.1211	1000	453.69	386.85	54.8	18	85	0.449	0.02658	2143	1615	457.4	90.2	2.68	1.82	1.98
Ba2LiOsO6	Ba	Li	Os	O	0	-2.451	1.49	0.9	0.77	1.26	0.89	0.98	2.2	3.44	137.327	6.941	190.23	15.9994	0.144626	0.618049	1.0778	1.46111	56	3	76	8	5.21166	5.39171	8.43823	13.6181	10.0038	75.6401	17	35.1211	1000	453.69	3306	54.8	18	85	88	0.02658	2143	1615	5285	90.2	2.68	1.82	2.16
Ba2LiTeO6	Ba	Li	Te	O	0	-2.392	1.49	0.9	2.07	1.26	0.89	0.98	2.1	3.44	137.327	6.941	127.6	15.9994	0.144626	0.618049	1.97088	1.46111	56	3	52	8	5.21166	5.39171	9.00981	13.6181	10.0038	75.6401	18.6	35.1211	1000	453.69	722.66	54.8	18	85	3	0.02658	2143	1615	1261	90.2	2.68	1.82	2.06
Ba2LuBiO6	Ba	Lu	Bi	O	1.446	-2.873	1.49	1.001	1.17	1.26	0.89	1.27	2.02	3.44	137.327	174.967	208.98	15.9994	0.144626	0.23887	0.942362	1.46111	56	71	83	8	5.21166	5.42587	7.28552	13.6181	10.0038	14.13	16.703	35.1211	1000	1925	544.4	54.8	18	16	8	0.02658	2143	3675	1837	90.2	2.68	2.24	2.07
Ba2LuIrO6	Ba	Lu	Ir	O	0	-2.826	1.49	1.001	0.765	1.26	0.89	1.27	2.2	3.44	137.327	174.967	192.217	15.9994	0.144626	0.23887	1.56436	1.46111	56	71	77	8	5.21166	5.42587	8.96702	13.6181	10.0038	14.13	17	35.1211	1000	1925	2739	54.8	18	16	150	0.02658	2143	3675	4701	90.2	2.68	2.24	2.13
Ba2MgOsO6	Ba	Mg	Os	O	0	-2.612	1.49	0.86	0.77	1.26	0.89	1.31	2.2	3.44	137.327	24.305	190.23	15.9994	0.144626	-0.42	1.0778	1.46111	56	12	76	8	5.21166	7.64624	8.43823	13.6181	10.0038	15.0353	17	35.1211	1000	923	3306	54.8	18	160	88	0.02658	2143	1363	5285	90.2	2.68	1.73	2.16
Ba2NaIO6	Ba	Na	I	O	2.239	-2.22	1.49	1.16	2.06	1.26	0.89	0.93	2.66	3.44	137.327	22.9898	126.904	15.9994	0.144626	0.547926	3.05905	1.46111	56	11	53	8	5.21166	5.13908	10.4513	13.6181	10.0038	47.2864	19.1313	35.1211	1000	370.87	386.85	54.8	18	140	0.449	0.02658	2143	1156	457.4	90.2	2.68	2.27	1.98
Ba2NaOsO6	Ba	Na	Os	O	0	-2.398	1.49	1.16	0.77	1.26	0.89	0.93	2.2	3.44	137.327	22.9898	190.23	15.9994	0.144626	0.547926	1.0778	1.46111	56	11	76	8	5.21166	5.13908	8.43823	13.6181	10.0038	47.2864	17	35.1211	1000	370.87	3306	54.8	18	140	88	0.02658	2143	1156	5285	90.2	2.68	2.27	2.16
Ba2NbCrO6	Ba	Nb	Cr	O	1.583	-3.067	1.49	0.78	0.755	1.26	0.89	1.6	1.66	3.44	137.327	92.9064	51.9961	15.9994	0.144626	0.917407	0.675841	1.46111	56	41	24	8	5.21166	6.75885	6.76651	13.6181	10.0038	14.32	16.4863	35.1211	1000	2750	2180	54.8	18	54	94	0.02658	2143	5017	2944	90.2	2.68	2.18	2.06
Ba2NbFeO6	Ba	Nb	Fe	O	1.732	-2.953	1.49	0.78	0.785	1.26	0.89	1.6	1.83	3.44	137.327	92.9064	55.845	15.9994	0.144626	0.917407	0.153236	1.46111	56	41	26	8	5.21166	6.75885	7.90247	13.6181	10.0038	14.32	16.1992	35.1211	1000	2750	1811	54.8	18	54	80	0.02658	2143	5017	3134	90.2	2.68	2.18	2.04
Ba2NbInO6	Ba	Nb	In	O	3.349	-2.969	1.49	0.78	0.94	1.26	0.89	1.6	1.78	3.44	137.327	92.9064	114.818	15.9994	0.144626	0.917407	0.383926	1.46111	56	41	49	8	5.21166	6.75885	5.78636	13.6181	10.0038	14.32	18.8704	35.1211	1000	2750	429.75	54.8	18	54	82	0.02658	2143	5017	2345	90.2	2.68	2.18	1.93
Ba2NdBiO6	Ba	Nd	Bi	O	1.731	-2.773	1.49	1.123	1.17	1.26	0.89	1.14	2.02	3.44	137.327	144.242	208.98	15.9994	0.144626	0.0974933	0.942362	1.46111	56	60	83	8	5.21166	5.525	7.28552	13.6181	10.0038	10.783	16.703	35.1211	1000	1297	544.4	54.8	18	17	8	0.02658	2143	3373	1837	90.2	2.68	2.39	2.07
Ba2NdIrO6	Ba	Nd	Ir	O	0	-2.702	1.49	1.123	0.765	1.26	0.89	1.14	2.2	3.44	137.327	144.242	192.217	15.9994	0.144626	0.0974933	1.56436	1.46111	56	60	77	8	5.21166	5.525	8.96702	13.6181	10.0038	10.783	17	35.1211	1000	1297	2739	54.8	18	17	150	0.02658	2143	3373	4701	90.2	2.68	2.39	2.13
Ba2NdMoO6	Ba	Nd	Mo	O	1.089	-2.785	1.49	1.123	0.73	1.26	0.89	1.14	2.16	3.44	137.327	144.242	95.94	15.9994	0.144626	0.0974933	0.74733	1.46111	56	60	42	8	5.21166	5.525	7.09243	13.6181	10.0038	10.783	16.16	35.1211	1000	1297	2896	54.8	18	17	139	0.02658	2143	3373	4912	90.2	2.68	2.39	2.17
Ba2NdNbO6	Ba	Nd	Nb	O	2.983	-3.383	1.49	1.123	0.78	1.26	0.89	1.14	1.6	3.44	137.327	144.242	92.9064	15.9994	0.144626	0.0974933	0.917407	1.46111	56	60	41	8	5.21166	5.525	6.75885	13.6181	10.0038	10.783	14.32	35.1211	1000	1297	2750	54.8	18	17	54	0.02658	2143	3373	5017	90.2	2.68	2.39	2.18
Ba2NdReO6	Ba	Nd	Re	O	0	-2.96	1.49	1.123	0.67	1.26	0.89	1.14	1.9	3.44	137.327	144.242	186.207	15.9994	0.144626	0.0974933	0.0603966	1.46111	56	60	75	8	5.21166	5.525	7.83352	13.6181	10.0038	10.783	16.6	35.1211	1000	1297	3459	54.8	18	17	48	0.02658	2143	3373	5869	90.2	2.68	2.39	2.16
Ba2NdRuO6	Ba	Nd	Ru	O	0.161	-2.771	1.49	1.123	0.76	1.26	0.89	1.14	2.2	3.44	137.327	144.242	101.07	15.9994	0.144626	0.0974933	1.04638	1.46111	56	60	44	8	5.21166	5.525	7.3605	13.6181	10.0038	10.783	16.76	35.1211	1000	1297	2607	54.8	18	17	120	0.02658	2143	3373	4423	90.2	2.68	2.39	2.13
Ba2NdSbO6	Ba	Nd	Sb	O	3.73	-3.023	1.49	1.123	0.76	1.26	0.89	1.14	2.05	3.44	137.327	144.242	121.76	15.9994	0.144626	0.0974933	1.0474	1.46111	56	60	51	8	5.21166	5.525	8.60839	13.6181	10.0038	10.783	16.626	35.1211	1000	1297	903.78	54.8	18	17	24	0.02658	2143	3373	1860	90.2	2.68	2.39	2.06
Ba2NdTaO6	Ba	Nd	Ta	O	3.501	-3.504	1.49	1.123	0.78	1.26	0.89	1.14	1.5	3.44	137.327	144.242	180.948	15.9994	0.144626	0.0974933	0.32312	1.46111	56	60	73	8	5.21166	5.525	7.54957	13.6181	10.0038	10.783	16.2	35.1211	1000	1297	3290	54.8	18	17	57	0.02658	2143	3373	5731	90.2	2.68	2.39	2.22
Ba2NiMoO6	Ba	Ni	Mo	O	2.422	-2.454	1.49	0.83	0.73	1.26	0.89	1.91	2.16	3.44	137.327	58.6934	95.94	15.9994	0.144626	1.15716	0.74733	1.46111	56	28	42	8	5.21166	7.63988	7.09243	13.6181	10.0038	18.1688	16.16	35.1211	1000	1728	2896	54.8	18	91	139	0.02658	2143	3186	4912	90.2	2.68	1.97	2.17
Ba2NiOsO6	Ba	Ni	Os	O	0	-1.974	1.49	0.83	0.77	1.26	0.89	1.91	2.2	3.44	137.327	58.6934	190.23	15.9994	0.144626	1.15716	1.0778	1.46111	56	28	76	8	5.21166	7.63988	8.43823	13.6181	10.0038	18.1688	17	35.1211	1000	1728	3306	54.8	18	91	88	0.02658	2143	3186	5285	90.2	2.68	1.97	2.16
Ba2PrBiO6	Ba	Pr	Bi	O	1.941	-2.757	1.49	1.13	1.17	1.26	0.89	1.13	2.02	3.44	137.327	140.908	208.98	15.9994	0.144626	0.109235	0.942362	1.46111	56	59	83	8	5.21166	5.4702	7.28552	13.6181	10.0038	10.631	16.703	35.1211	1000	1208	544.4	54.8	18	13	8	0.02658	2143	3563	1837	90.2	2.68	2.4	2.07
Ba2PrIrO6	Ba	Pr	Ir	O	0	-2.683	1.49	1.13	0.765	1.26	0.89	1.13	2.2	3.44	137.327	140.908	192.217	15.9994	0.144626	0.109235	1.56436	1.46111	56	59	77	8	5.21166	5.4702	8.96702	13.6181	10.0038	10.631	17	35.1211	1000	1208	2739	54.8	18	13	150	0.02658	2143	3563	4701	90.2	2.68	2.4	2.13
Ba2PrNbO6	Ba	Pr	Nb	O	2.968	-3.365	1.49	1.13	0.78	1.26	0.89	1.13	1.6	3.44	137.327	140.908	92.9064	15.9994	0.144626	0.109235	0.917407	1.46111	56	59	41	8	5.21166	5.4702	6.75885	13.6181	10.0038	10.631	14.32	35.1211	1000	1208	2750	54.8	18	13	54	0.02658	2143	3563	5017	90.2	2.68	2.4	2.18
Ba2PrPtO6	Ba	Pr	Pt	O	0	-2.57	1.49	1.13	0.765	1.26	0.89	1.13	2.28	3.44	137.327	140.908	195.084	15.9994	0.144626	0.109235	2.12511	1.46111	56	59	78	8	5.21166	5.4702	8.95883	13.6181	10.0038	10.631	18.56	35.1211	1000	1208	2041.4	54.8	18	13	72	0.02658	2143	3563	4098	90.2	2.68	2.4	2.13
Ba2PrRuO6	Ba	Pr	Ru	O	0.175	-2.752	1.49	1.13	0.76	1.26	0.89	1.13	2.2	3.44	137.327	140.908	101.07	15.9994	0.144626	0.109235	1.04638	1.46111	56	59	44	8	5.21166	5.4702	7.3605	13.6181	10.0038	10.631	16.76	35.1211	1000	1208	2607	54.8	18	13	120	0.02658	2143	3563	4423	90.2	2.68	2.4	2.13
Ba2PrSbO6	Ba	Pr	Sb	O	3.766	-3.005	1.49	1.13	0.76	1.26	0.89	1.13	2.05	3.44	137.327	140.908	121.76	15.9994	0.144626	0.109235	1.0474	1.46111	56	59	51	8	5.21166	5.4702	8.60839	13.6181	10.0038	10.631	16.626	35.1211	1000	1208	903.78	54.8	18	13	24	0.02658	2143	3563	1860	90.2	2.68	2.4	2.06
Ba2PrTaO6	Ba	Pr	Ta	O	3.488	-3.485	1.49	1.13	0.78	1.26	0.89	1.13	1.5	3.44	137.327	140.908	180.948	15.9994	0.144626	0.109235	0.32312	1.46111	56	59	73	8	5.21166	5.4702	7.54957	13.6181	10.0038	10.631	16.2	35.1211	1000	1208	3290	54.8	18	13	57	0.02658	2143	3563	5731	90.2	2.68	2.4	2.22
Ba2PuMnO6	Ba	Pu	Mn	O	0	-2.696	1.49	1	0.67	1.26	0.89	1.28	1.55	3.44	137.327	244	54.938	15.9994	0.144626	-0.5	-0.52	1.46111	56	94	25	8	5.21166	6.02576	7.43404	13.6181	10.0038	11.5	15.64	35.1211	1000	912.5	1519	54.8	18	6	7.8	0.02658	2143	3503	2334	90.2	2.68	2.43	2.05
Ba2PuTaO6	Ba	Pu	Ta	O	0	-3.394	1.49	1	0.78	1.26	0.89	1.28	1.5	3.44	137.327	244	180.948	15.9994	0.144626	-0.5	0.32312	1.46111	56	94	73	8	5.21166	6.02576	7.54957	13.6181	10.0038	11.5	16.2	35.1211	1000	912.5	3290	54.8	18	6	57	0.02658	2143	3503	5731	90.2	2.68	2.43	2.22
Ba2ReNiO6	Ba	Re	Ni	O	0	-2.414	1.49	0.67	0.83	1.26	0.89	1.9	1.91	3.44	137.327	186.207	58.6934	15.9994	0.144626	0.0603966	1.15716	1.46111	56	75	28	8	5.21166	7.83352	7.63988	13.6181	10.0038	16.6	18.1688	35.1211	1000	3459	1728	54.8	18	48	91	0.02658	2143	5869	3186	90.2	2.68	2.16	1.97
Ba2ScIrO6	Ba	Sc	Ir	O	0	-2.79	1.49	0.885	0.765	1.26	0.89	1.36	2.2	3.44	137.327	44.9559	192.217	15.9994	0.144626	0.1882	1.56436	1.46111	56	21	77	8	5.21166	6.56149	8.96702	13.6181	10.0038	12.7998	17	35.1211	1000	1814	2739	54.8	18	16	150	0.02658	2143	3103	4701	90.2	2.68	2.15	2.13
Ba2ScNbO6	Ba	Sc	Nb	O	2.568	-3.486	1.49	0.885	0.78	1.26	0.89	1.36	1.6	3.44	137.327	44.9559	92.9064	15.9994	0.144626	0.1882	0.917407	1.46111	56	21	41	8	5.21166	6.56149	6.75885	13.6181	10.0038	12.7998	14.32	35.1211	1000	1814	2750	54.8	18	16	54	0.02658	2143	3103	5017	90.2	2.68	2.15	2.18
Ba2ScOsO6	Ba	Sc	Os	O	0	-2.89	1.49	0.885	0.77	1.26	0.89	1.36	2.2	3.44	137.327	44.9559	190.23	15.9994	0.144626	0.1882	1.0778	1.46111	56	21	76	8	5.21166	6.56149	8.43823	13.6181	10.0038	12.7998	17	35.1211	1000	1814	3306	54.8	18	16	88	0.02658	2143	3103	5285	90.2	2.68	2.15	2.16
Ba2ScReO6	Ba	Sc	Re	O	0	-3.061	1.49	0.885	0.67	1.26	0.89	1.36	1.9	3.44	137.327	44.9559	186.207	15.9994	0.144626	0.1882	0.0603966	1.46111	56	21	75	8	5.21166	6.56149	7.83352	13.6181	10.0038	12.7998	16.6	35.1211	1000	1814	3459	54.8	18	16	48	0.02658	2143	3103	5869	90.2	2.68	2.15	2.16
Ba2ScSbO6	Ba	Sc	Sb	O	0	-0.792	1.49	0.885	0.76	1.26	0.89	1.36	2.05	3.44	137.327	44.9559	121.76	15.9994	0.144626	0.1882	1.0474	1.46111	56	21	51	8	5.21166	6.56149	8.60839	13.6181	10.0038	12.7998	16.626	35.1211	1000	1814	903.78	54.8	18	16	24	0.02658	2143	3103	1860	90.2	2.68	2.15	2.06
Ba2SmMoO6	Ba	Sm	Mo	O	0.924	-3.06	1.49	1.098	0.73	1.26	0.89	1.17	2.16	3.44	137.327	150.36	95.94	15.9994	0.144626	0.162	0.74733	1.46111	56	62	42	8	5.21166	5.64371	7.09243	13.6181	10.0038	11.078	16.16	35.1211	1000	1345	2896	54.8	18	13	139	0.02658	2143	2076	4912	90.2	2.68	2.36	2.17
Ba2SmNbO6	Ba	Sm	Nb	O	2.857	-3.406	1.49	1.098	0.78	1.26	0.89	1.17	1.6	3.44	137.327	150.36	92.9064	15.9994	0.144626	0.162	0.917407	1.46111	56	62	41	8	5.21166	5.64371	6.75885	13.6181	10.0038	11.078	14.32	35.1211	1000	1345	2750	54.8	18	13	54	0.02658	2143	2076	5017	90.2	2.68	2.36	2.18
Ba2SmOsO6	Ba	Sm	Os	O	0.079	-2.834	1.49	1.098	0.77	1.26	0.89	1.17	2.2	3.44	137.327	150.36	190.23	15.9994	0.144626	0.162	1.0778	1.46111	56	62	76	8	5.21166	5.64371	8.43823	13.6181	10.0038	11.078	17	35.1211	1000	1345	3306	54.8	18	13	88	0.02658	2143	2076	5285	90.2	2.68	2.36	2.16
Ba2SmReO6	Ba	Sm	Re	O	0	-2.99	1.49	1.098	0.67	1.26	0.89	1.17	1.9	3.44	137.327	150.36	186.207	15.9994	0.144626	0.162	0.0603966	1.46111	56	62	75	8	5.21166	5.64371	7.83352	13.6181	10.0038	11.078	16.6	35.1211	1000	1345	3459	54.8	18	13	48	0.02658	2143	2076	5869	90.2	2.68	2.36	2.16
Ba2SmSbO6	Ba	Sm	Sb	O	3.605	-3.05	1.49	1.098	0.76	1.26	0.89	1.17	2.05	3.44	137.327	150.36	121.76	15.9994	0.144626	0.162	1.0474	1.46111	56	62	51	8	5.21166	5.64371	8.60839	13.6181	10.0038	11.078	16.626	35.1211	1000	1345	903.78	54.8	18	13	24	0.02658	2143	2076	1860	90.2	2.68	2.36	2.06
Ba2SrIrO6	Ba	Sr	Ir	O	0	-2.466	1.49	1.32	0.765	1.26	0.89	0.95	2.2	3.44	137.327	87.62	192.217	15.9994	0.144626	0.052066	1.56436	1.46111	56	38	77	8	5.21166	5.69487	8.96702	13.6181	10.0038	11.0303	17	35.1211	1000	1050	2739	54.8	18	35	150	0.02658	2143	1655	4701	90.2	2.68	2.49	2.13
Ba2TaBiO6	Ba	Ta	Bi	O	2.581	-2.961	1.49	0.78	1.17	1.26	0.89	1.5	2.02	3.44	137.327	180.948	208.98	15.9994	0.144626	0.32312	0.942362	1.46111	56	73	83	8	5.21166	7.54957	7.28552	13.6181	10.0038	16.2	16.703	35.1211	1000	3290	544.4	54.8	18	57	8	0.02658	2143	5731	1837	90.2	2.68	2.22	2.07
Ba2TaCrO6	Ba	Ta	Cr	O	2.156	-3.17	1.49	0.78	0.755	1.26	0.89	1.5	1.66	3.44	137.327	180.948	51.9961	15.9994	0.144626	0.32312	0.675841	1.46111	56	73	24	8	5.21166	7.54957	6.76651	13.6181	10.0038	16.2	16.4863	35.1211	1000	3290	2180	54.8	18	57	94	0.02658	2143	5731	2944	90.2	2.68	2.22	2.06
Ba2TaFeO6	Ba	Ta	Fe	O	2.262	-3.064	1.49	0.78	0.785	1.26	0.89	1.5	1.83	3.44	137.327	180.948	55.845	15.9994	0.144626	0.32312	0.153236	1.46111	56	73	26	8	5.21166	7.54957	7.90247	13.6181	10.0038	16.2	16.1992	35.1211	1000	3290	1811	54.8	18	57	80	0.02658	2143	5731	3134	90.2	2.68	2.22	2.04
Ba2TaInO6	Ba	Ta	In	O	4.051	-3.086	1.49	0.78	0.94	1.26	0.89	1.5	1.78	3.44	137.327	180.948	114.818	15.9994	0.144626	0.32312	0.383926	1.46111	56	73	49	8	5.21166	7.54957	5.78636	13.6181	10.0038	16.2	18.8704	35.1211	1000	3290	429.75	54.8	18	57	82	0.02658	2143	5731	2345	90.2	2.68	2.22	1.93
Ba2TbBiO6	Ba	Tb	Bi	O	1.773	-2.836	1.49	1.063	1.17	1.26	0.89	1.1	2.02	3.44	137.327	158.925	208.98	15.9994	0.144626	0.131318	0.942362	1.46111	56	65	83	8	5.21166	5.8638	7.28552	13.6181	10.0038	11.513	16.703	35.1211	1000	1629	544.4	54.8	18	11	8	0.02658	2143	3503	1837	90.2	2.68	2.33	2.07
Ba2TbIrO6	Ba	Tb	Ir	O	0	-2.78	1.49	1.063	0.765	1.26	0.89	1.1	2.2	3.44	137.327	158.925	192.217	15.9994	0.144626	0.131318	1.56436	1.46111	56	65	77	8	5.21166	5.8638	8.96702	13.6181	10.0038	11.513	17	35.1211	1000	1629	2739	54.8	18	11	150	0.02658	2143	3503	4701	90.2	2.68	2.33	2.13
Ba2TbMoO6	Ba	Tb	Mo	O	0	-3.069	1.49	1.063	0.73	1.26	0.89	1.1	2.16	3.44	137.327	158.925	95.94	15.9994	0.144626	0.131318	0.74733	1.46111	56	65	42	8	5.21166	5.8638	7.09243	13.6181	10.0038	11.513	16.16	35.1211	1000	1629	2896	54.8	18	11	139	0.02658	2143	3503	4912	90.2	2.68	2.33	2.17
Ba2TbNbO6	Ba	Tb	Nb	O	2.991	-3.461	1.49	1.063	0.78	1.26	0.89	1.1	1.6	3.44	137.327	158.925	92.9064	15.9994	0.144626	0.131318	0.917407	1.46111	56	65	41	8	5.21166	5.8638	6.75885	13.6181	10.0038	11.513	14.32	35.1211	1000	1629	2750	54.8	18	11	54	0.02658	2143	3503	5017	90.2	2.68	2.33	2.18
Ba2TbReO6	Ba	Tb	Re	O	0	-3.042	1.49	1.063	0.67	1.26	0.89	1.1	1.9	3.44	137.327	158.925	186.207	15.9994	0.144626	0.131318	0.0603966	1.46111	56	65	75	8	5.21166	5.8638	7.83352	13.6181	10.0038	11.513	16.6	35.1211	1000	1629	3459	54.8	18	11	48	0.02658	2143	3503	5869	90.2	2.68	2.33	2.16
Ba2TbSbO6	Ba	Tb	Sb	O	3.507	-3.094	1.49	1.063	0.76	1.26	0.89	1.1	2.05	3.44	137.327	158.925	121.76	15.9994	0.144626	0.131318	1.0474	1.46111	56	65	51	8	5.21166	5.8638	8.60839	13.6181	10.0038	11.513	16.626	35.1211	1000	1629	903.78	54.8	18	11	24	0.02658	2143	3503	1860	90.2	2.68	2.33	2.06
Ba2TbTaO6	Ba	Tb	Ta	O	3.512	-3.582	1.49	1.063	0.78	1.26	0.89	1.1	1.5	3.44	137.327	158.925	180.948	15.9994	0.144626	0.131318	0.32312	1.46111	56	65	73	8	5.21166	5.8638	7.54957	13.6181	10.0038	11.513	16.2	35.1211	1000	1629	3290	54.8	18	11	57	0.02658	2143	3503	5731	90.2	2.68	2.33	2.22
Ba2TbWO6	Ba	Tb	W	O	1.707	-3.141	1.49	1.063	0.74	1.26	0.89	1.1	2.36	3.44	137.327	158.925	183.84	15.9994	0.144626	0.131318	0.816268	1.46111	56	65	74	8	5.21166	5.8638	7.86403	13.6181	10.0038	11.513	16.37	35.1211	1000	1629	3695	54.8	18	11	170	0.02658	2143	3503	5828	90.2	2.68	2.33	2.18
Ba2TmMoO6	Ba	Tm	Mo	O	0	-3.111	1.49	1.02	0.73	1.26	0.89	1.25	2.16	3.44	137.327	168.934	95.94	15.9994	0.144626	1.02922	0.74733	1.46111	56	69	42	8	5.21166	6.18431	7.09243	13.6181	10.0038	12.065	16.16	35.1211	1000	1818	2896	54.8	18	17	139	0.02658	2143	2223	4912	90.2	2.68	2.27	2.17
Ba2TmNbO6	Ba	Tm	Nb	O	2.855	-3.502	1.49	1.02	0.78	1.26	0.89	1.25	1.6	3.44	137.327	168.934	92.9064	15.9994	0.144626	1.02922	0.917407	1.46111	56	69	41	8	5.21166	6.18431	6.75885	13.6181	10.0038	12.065	14.32	35.1211	1000	1818	2750	54.8	18	17	54	0.02658	2143	2223	5017	90.2	2.68	2.27	2.18
Ba2TmReO6	Ba	Tm	Re	O	0	-3.081	1.49	1.02	0.67	1.26	0.89	1.25	1.9	3.44	137.327	168.934	186.207	15.9994	0.144626	1.02922	0.0603966	1.46111	56	69	75	8	5.21166	6.18431	7.83352	13.6181	10.0038	12.065	16.6	35.1211	1000	1818	3459	54.8	18	17	48	0.02658	2143	2223	5869	90.2	2.68	2.27	2.16
Ba2TmRuO6	Ba	Tm	Ru	O	0.071	-2.886	1.49	1.02	0.76	1.26	0.89	1.25	2.2	3.44	137.327	168.934	101.07	15.9994	0.144626	1.02922	1.04638	1.46111	56	69	44	8	5.21166	6.18431	7.3605	13.6181	10.0038	12.065	16.76	35.1211	1000	1818	2607	54.8	18	17	120	0.02658	2143	2223	4423	90.2	2.68	2.27	2.13
Ba2TmTaO6	Ba	Tm	Ta	O	3.388	-3.624	1.49	1.02	0.78	1.26	0.89	1.25	1.5	3.44	137.327	168.934	180.948	15.9994	0.144626	1.02922	0.32312	1.46111	56	69	73	8	5.21166	6.18431	7.54957	13.6181	10.0038	12.065	16.2	35.1211	1000	1818	3290	54.8	18	17	57	0.02658	2143	2223	5731	90.2	2.68	2.27	2.22
Ba2UBeO6	Ba	U	Be	O	1.735	-3.24	1.49	0.87	0.59	1.26	0.89	1.38	1.57	3.44	137.327	238.029	9.01218	15.9994	0.144626	0.53	-0.52	1.46111	56	92	4	8	5.21166	6.19405	9.3227	13.6181	10.0038	11.6	18.2111	35.1211	1000	1405.3	1560	54.8	18	27	190	0.02658	2143	4200	2742	90.2	2.68	2.41	1.53
Ba2UCdO6	Ba	U	Cd	O	1.848	-3.121	1.49	0.87	1.09	1.26	0.89	1.38	1.69	3.44	137.327	238.029	112.411	15.9994	0.144626	0.53	-0.72	1.46111	56	92	48	8	5.21166	6.19405	8.99382	13.6181	10.0038	11.6	16.9083	35.1211	1000	1405.3	594.22	54.8	18	27	97	0.02658	2143	4200	1040	90.2	2.68	2.41	2.18
Ba2UCoO6	Ba	U	Co	O	0	-3.039	1.49	0.87	0.75	1.26	0.89	1.38	1.88	3.44	137.327	238.029	58.9332	15.9994	0.144626	0.53	0.662265	1.46111	56	92	27	8	5.21166	6.19405	7.88101	13.6181	10.0038	11.6	17.0844	35.1211	1000	1405.3	1768	54.8	18	27	100	0.02658	2143	4200	3200	90.2	2.68	2.41	2
Ba2UCuO6	Ba	U	Cu	O	0.322	-2.998	1.49	0.87	0.87	1.26	0.89	1.38	1.9	3.44	137.327	238.029	63.546	15.9994	0.144626	0.53	1.23578	1.46111	56	92	29	8	5.21166	6.19405	7.72638	13.6181	10.0038	11.6	20.2924	35.1211	1000	1405.3	1357.77	54.8	18	27	400	0.02658	2143	4200	3200	90.2	2.68	2.41	1.96
Ba2UFeO6	Ba	U	Fe	O	0.537	-3.167	1.49	0.87	0.785	1.26	0.89	1.38	1.83	3.44	137.327	238.029	55.845	15.9994	0.144626	0.53	0.153236	1.46111	56	92	26	8	5.21166	6.19405	7.90247	13.6181	10.0038	11.6	16.1992	35.1211	1000	1405.3	1811	54.8	18	27	80	0.02658	2143	4200	3134	90.2	2.68	2.41	2.04
Ba2UGeO6	Ba	U	Ge	O	0.616	-3.063	1.49	0.87	0.67	1.26	0.89	1.38	2.01	3.44	137.327	238.029	72.64	15.9994	0.144626	0.53	1.23268	1.46111	56	92	32	8	5.21166	6.19405	7.89944	13.6181	10.0038	11.6	15.9346	35.1211	1000	1405.3	1211.4	54.8	18	27	60	0.02658	2143	4200	3093	90.2	2.68	2.41	2.11
Ba2UHgO6	Ba	U	Hg	O	1.641	-2.914	1.49	0.87	1.16	1.26	0.89	1.38	2	3.44	137.327	238.029	200.59	15.9994	0.144626	0.53	-0.52	1.46111	56	92	80	8	5.21166	6.19405	10.4375	13.6181	10.0038	11.6	18.7569	35.1211	1000	1405.3	234.32	54.8	18	27	8.3	0.02658	2143	4200	629.88	90.2	2.68	2.41	2.23
Ba2UInO6	Ba	U	In	O	0.968	-3.184	1.49	0.87	0.94	1.26	0.89	1.38	1.78	3.44	137.327	238.029	114.818	15.9994	0.144626	0.53	0.383926	1.46111	56	92	49	8	5.21166	6.19405	5.78636	13.6181	10.0038	11.6	18.8704	35.1211	1000	1405.3	429.75	54.8	18	27	82	0.02658	2143	4200	2345	90.2	2.68	2.41	1.93
Ba2UMnO6	Ba	U	Mn	O	1.043	-3.271	1.49	0.87	0.67	1.26	0.89	1.38	1.55	3.44	137.327	238.029	54.938	15.9994	0.144626	0.53	-0.52	1.46111	56	92	25	8	5.21166	6.19405	7.43404	13.6181	10.0038	11.6	15.64	35.1211	1000	1405.3	1519	54.8	18	27	7.8	0.02658	2143	4200	2334	90.2	2.68	2.41	2.05
Ba2UNiO6	Ba	U	Ni	O	1.646	-3.056	1.49	0.87	0.83	1.26	0.89	1.38	1.91	3.44	137.327	238.029	58.6934	15.9994	0.144626	0.53	1.15716	1.46111	56	92	28	8	5.21166	6.19405	7.63988	13.6181	10.0038	11.6	18.1688	35.1211	1000	1405.3	1728	54.8	18	27	91	0.02658	2143	4200	3186	90.2	2.68	2.41	1.97
Ba2UPbO6	Ba	U	Pb	O	1.178	-3.05	1.49	0.87	0.915	1.26	0.89	1.38	2.33	3.44	137.327	238.029	207.2	15.9994	0.144626	0.53	0.356721	1.46111	56	92	82	8	5.21166	6.19405	7.41668	13.6181	10.0038	11.6	15.0325	35.1211	1000	1405.3	600.61	54.8	18	27	35	0.02658	2143	4200	2022	90.2	2.68	2.41	2.02
Ba2UTiO6	Ba	U	Ti	O	0	-3.518	1.49	0.87	0.745	1.26	0.89	1.38	1.54	3.44	137.327	238.029	47.867	15.9994	0.144626	0.53	0.075545	1.46111	56	92	22	8	5.21166	6.19405	6.82812	13.6181	10.0038	11.6	13.5755	35.1211	1000	1405.3	1941	54.8	18	27	22	0.02658	2143	4200	3560	90.2	2.68	2.41	2.11
Ba2VMoO6	Ba	V	Mo	O	0.55	-2.716	1.49	0.68	0.73	1.26	0.89	1.63	2.16	3.44	137.327	50.9415	95.94	15.9994	0.144626	0.527662	0.74733	1.46111	56	23	42	8	5.21166	6.74619	7.09243	13.6181	10.0038	14.634	16.16	35.1211	1000	2183	2896	54.8	18	31	139	0.02658	2143	3680	4912	90.2	2.68	2.07	2.17
Ba2YbBiO6	Ba	Yb	Bi	O	0	-2.538	1.49	1.008	1.17	1.26	0.89	1.1	2.02	3.44	137.327	173.04	208.98	15.9994	0.144626	-0.02	0.942362	1.46111	56	70	83	8	5.21166	6.25416	7.28552	13.6181	10.0038	12.1792	16.703	35.1211	1000	1097	544.4	54.8	18	39	8	0.02658	2143	1469	1837	90.2	2.68	2.26	2.07
Ba2YBiO6	Ba	Y	Bi	O	1.815	-2.822	1.49	1.04	1.17	1.26	0.89	1.22	2.02	3.44	137.327	88.9059	208.98	15.9994	0.144626	0.30712	0.942362	1.46111	56	39	83	8	5.21166	6.21726	7.28552	13.6181	10.0038	12.2236	16.703	35.1211	1000	1799	544.4	54.8	18	17	8	0.02658	2143	3609	1837	90.2	2.68	2.32	2.07
Ba2YbMoO6	Ba	Yb	Mo	O	2.264	-3.019	1.49	1.008	0.73	1.26	0.89	1.1	2.16	3.44	137.327	173.04	95.94	15.9994	0.144626	-0.02	0.74733	1.46111	56	70	42	8	5.21166	6.25416	7.09243	13.6181	10.0038	12.1792	16.16	35.1211	1000	1097	2896	54.8	18	39	139	0.02658	2143	1469	4912	90.2	2.68	2.26	2.17
Ba2YbNbO6	Ba	Yb	Nb	O	0	-3.169	1.49	1.008	0.78	1.26	0.89	1.1	1.6	3.44	137.327	173.04	92.9064	15.9994	0.144626	-0.02	0.917407	1.46111	56	70	41	8	5.21166	6.25416	6.75885	13.6181	10.0038	12.1792	14.32	35.1211	1000	1097	2750	54.8	18	39	54	0.02658	2143	1469	5017	90.2	2.68	2.26	2.18
Ba2YbReO6	Ba	Yb	Re	O	0	-3.003	1.49	1.008	0.67	1.26	0.89	1.1	1.9	3.44	137.327	173.04	186.207	15.9994	0.144626	-0.02	0.0603966	1.46111	56	70	75	8	5.21166	6.25416	7.83352	13.6181	10.0038	12.1792	16.6	35.1211	1000	1097	3459	54.8	18	39	48	0.02658	2143	1469	5869	90.2	2.68	2.26	2.16
Ba2YbRuO6	Ba	Yb	Ru	O	0	-2.658	1.49	1.008	0.76	1.26	0.89	1.1	2.2	3.44	137.327	173.04	101.07	15.9994	0.144626	-0.02	1.04638	1.46111	56	70	44	8	5.21166	6.25416	7.3605	13.6181	10.0038	12.1792	16.76	35.1211	1000	1097	2607	54.8	18	39	120	0.02658	2143	1469	4423	90.2	2.68	2.26	2.13
Ba2YbSbO6	Ba	Yb	Sb	O	0	-2.819	1.49	1.008	0.76	1.26	0.89	1.1	2.05	3.44	137.327	173.04	121.76	15.9994	0.144626	-0.02	1.0474	1.46111	56	70	51	8	5.21166	6.25416	8.60839	13.6181	10.0038	12.1792	16.626	35.1211	1000	1097	903.78	54.8	18	39	24	0.02658	2143	1469	1860	90.2	2.68	2.26	2.06
Ba2YbTaO6	Ba	Yb	Ta	O	0	-3.293	1.49	1.008	0.78	1.26	0.89	1.1	1.5	3.44	137.327	173.04	180.948	15.9994	0.144626	-0.02	0.32312	1.46111	56	70	73	8	5.21166	6.25416	7.54957	13.6181	10.0038	12.1792	16.2	35.1211	1000	1097	3290	54.8	18	39	57	0.02658	2143	1469	5731	90.2	2.68	2.26	2.22
Ba2YbUO6	Ba	Yb	U	O	2.147	-3.604	1.49	1.008	0.87	1.26	0.89	1.1	1.38	3.44	137.327	173.04	238.029	15.9994	0.144626	-0.02	0.53	1.46111	56	70	92	8	5.21166	6.25416	6.19405	13.6181	10.0038	12.1792	11.6	35.1211	1000	1097	1405.3	54.8	18	39	27	0.02658	2143	1469	4200	90.2	2.68	2.26	2.41
Ba2YIrO6	Ba	Y	Ir	O	0	-2.775	1.49	1.04	0.765	1.26	0.89	1.22	2.2	3.44	137.327	88.9059	192.217	15.9994	0.144626	0.30712	1.56436	1.46111	56	39	77	8	5.21166	6.21726	8.96702	13.6181	10.0038	12.2236	17	35.1211	1000	1799	2739	54.8	18	17	150	0.02658	2143	3609	4701	90.2	2.68	2.32	2.13
Ba2YMoO6	Ba	Y	Mo	O	0	-3.068	1.49	1.04	0.73	1.26	0.89	1.22	2.16	3.44	137.327	88.9059	95.94	15.9994	0.144626	0.30712	0.74733	1.46111	56	39	42	8	5.21166	6.21726	7.09243	13.6181	10.0038	12.2236	16.16	35.1211	1000	1799	2896	54.8	18	17	139	0.02658	2143	3609	4912	90.2	2.68	2.32	2.17
Ba2YNbO6	Ba	Y	Nb	O	2.856	-3.458	1.49	1.04	0.78	1.26	0.89	1.22	1.6	3.44	137.327	88.9059	92.9064	15.9994	0.144626	0.30712	0.917407	1.46111	56	39	41	8	5.21166	6.21726	6.75885	13.6181	10.0038	12.2236	14.32	35.1211	1000	1799	2750	54.8	18	17	54	0.02658	2143	3609	5017	90.2	2.68	2.32	2.18
Ba2YOsO6	Ba	Y	Os	O	0.09	-2.876	1.49	1.04	0.77	1.26	0.89	1.22	2.2	3.44	137.327	88.9059	190.23	15.9994	0.144626	0.30712	1.0778	1.46111	56	39	76	8	5.21166	6.21726	8.43823	13.6181	10.0038	12.2236	17	35.1211	1000	1799	3306	54.8	18	17	88	0.02658	2143	3609	5285	90.2	2.68	2.32	2.16
Ba2YReO6	Ba	Y	Re	O	0	-3.033	1.49	1.04	0.67	1.26	0.89	1.22	1.9	3.44	137.327	88.9059	186.207	15.9994	0.144626	0.30712	0.0603966	1.46111	56	39	75	8	5.21166	6.21726	7.83352	13.6181	10.0038	12.2236	16.6	35.1211	1000	1799	3459	54.8	18	17	48	0.02658	2143	3609	5869	90.2	2.68	2.32	2.16
Ba2YRuO6	Ba	Y	Ru	O	0.096	-2.845	1.49	1.04	0.76	1.26	0.89	1.22	2.2	3.44	137.327	88.9059	101.07	15.9994	0.144626	0.30712	1.04638	1.46111	56	39	44	8	5.21166	6.21726	7.3605	13.6181	10.0038	12.2236	16.76	35.1211	1000	1799	2607	54.8	18	17	120	0.02658	2143	3609	4423	90.2	2.68	2.32	2.13
Ba2YSbO6	Ba	Y	Sb	O	3.538	-3.089	1.49	1.04	0.76	1.26	0.89	1.22	2.05	3.44	137.327	88.9059	121.76	15.9994	0.144626	0.30712	1.0474	1.46111	56	39	51	8	5.21166	6.21726	8.60839	13.6181	10.0038	12.2236	16.626	35.1211	1000	1799	903.78	54.8	18	17	24	0.02658	2143	3609	1860	90.2	2.68	2.32	2.06
Ba2YTaO6	Ba	Y	Ta	O	3.466	-3.582	1.49	1.04	0.78	1.26	0.89	1.22	1.5	3.44	137.327	88.9059	180.948	15.9994	0.144626	0.30712	0.32312	1.46111	56	39	73	8	5.21166	6.21726	7.54957	13.6181	10.0038	12.2236	16.2	35.1211	1000	1799	3290	54.8	18	17	57	0.02658	2143	3609	5731	90.2	2.68	2.32	2.22
Ba2YUO6	Ba	Y	U	O	0.935	-3.656	1.49	1.04	0.87	1.26	0.89	1.22	1.38	3.44	137.327	88.9059	238.029	15.9994	0.144626	0.30712	0.53	1.46111	56	39	92	8	5.21166	6.21726	6.19405	13.6181	10.0038	12.2236	11.6	35.1211	1000	1799	1405.3	54.8	18	17	27	0.02658	2143	3609	4200	90.2	2.68	2.32	2.41
Ba2YZrO6	Ba	Y	Zr	O	0	-3.39	1.49	1.04	0.86	1.26	0.89	1.22	1.33	3.44	137.327	88.9059	91.224	15.9994	0.144626	0.30712	0.433289	1.46111	56	39	40	8	5.21166	6.21726	6.63413	13.6181	10.0038	12.2236	13.13	35.1211	1000	1799	2128	54.8	18	17	23	0.02658	2143	3609	4682	90.2	2.68	2.32	2.23
Ba2ZnMoO6	Ba	Zn	Mo	O	2.411	-2.582	1.49	0.88	0.73	1.26	0.89	1.65	2.16	3.44	137.327	65.409	95.94	15.9994	0.144626	-0.62	0.74733	1.46111	56	30	42	8	5.21166	9.3942	7.09243	13.6181	10.0038	17.9644	16.16	35.1211	1000	692.68	2896	54.8	18	120	139	0.02658	2143	1180	4912	90.2	2.68	2.01	2.17
Ba2ZnOsO6	Ba	Zn	Os	O	0	-2.304	1.49	0.88	0.77	1.26	0.89	1.65	2.2	3.44	137.327	65.409	190.23	15.9994	0.144626	-0.62	1.0778	1.46111	56	30	76	8	5.21166	9.3942	8.43823	13.6181	10.0038	17.9644	17	35.1211	1000	692.68	3306	54.8	18	120	88	0.02658	2143	1180	5285	90.2	2.68	2.01	2.16
Ba2ZnReO6	Ba	Zn	Re	O	0	-2.543	1.49	0.88	0.67	1.26	0.89	1.65	1.9	3.44	137.327	65.409	186.207	15.9994	0.144626	-0.62	0.0603966	1.46111	56	30	75	8	5.21166	9.3942	7.83352	13.6181	10.0038	17.9644	16.6	35.1211	1000	692.68	3459	54.8	18	120	48	0.02658	2143	1180	5869	90.2	2.68	2.01	2.16
Ba2ZnTeO6	Ba	Zn	Te	O	0.445	-2.377	1.49	0.88	2.07	1.26	0.89	1.65	2.1	3.44	137.327	65.409	127.6	15.9994	0.144626	-0.62	1.97088	1.46111	56	30	52	8	5.21166	9.3942	9.00981	13.6181	10.0038	17.9644	18.6	35.1211	1000	692.68	722.66	54.8	18	120	3	0.02658	2143	1180	1261	90.2	2.68	2.01	2.06
Ba2ZnWO6	Ba	Zn	W	O	3.385	-2.655	1.49	0.88	0.74	1.26	0.89	1.65	2.36	3.44	137.327	65.409	183.84	15.9994	0.144626	-0.62	0.816268	1.46111	56	30	74	8	5.21166	9.3942	7.86403	13.6181	10.0038	17.9644	16.37	35.1211	1000	692.68	3695	54.8	18	120	170	0.02658	2143	1180	5828	90.2	2.68	2.01	2.18
Ba2ZrTiO6	Ba	Zr	Ti	O	2.227	-3.57	1.49	0.86	0.745	1.26	0.89	1.33	1.54	3.44	137.327	91.224	47.867	15.9994	0.144626	0.433289	0.075545	1.46111	56	40	22	8	5.21166	6.63413	6.82812	13.6181	10.0038	13.13	13.5755	35.1211	1000	2128	1941	54.8	18	23	22	0.02658	2143	4682	3560	90.2	2.68	2.23	2.11
Ba2ZrUO6	Ba	Zr	U	O	0	-3.527	1.49	0.86	0.87	1.26	0.89	1.33	1.38	3.44	137.327	91.224	238.029	15.9994	0.144626	0.433289	0.53	1.46111	56	40	92	8	5.21166	6.63413	6.19405	13.6181	10.0038	13.13	11.6	35.1211	1000	2128	1405.3	54.8	18	23	27	0.02658	2143	4682	4200	90.2	2.68	2.23	2.41
Ca2BiAsO6	Ca	Bi	As	O	3.239	-2.552	1.14	1.17	0.6	1.26	1	2.02	2.18	3.44	40.078	208.98	74.9216	15.9994	0.024551	0.942362	0.80482	1.46111	20	83	33	8	6.11316	7.28552	9.78855	13.6181	11.8717	16.703	18.5892	35.1211	1115	544.4	1090	54.8	200	8	50	0.02658	1757	1837	887	90.2	2.31	2.07	1.85
Ca2FeOsO6	Ca	Fe	Os	O	0	-2.205	1.14	0.785	0.77	1.26	1	1.83	2.2	3.44	40.078	55.845	190.23	15.9994	0.024551	0.153236	1.0778	1.46111	20	26	76	8	6.11316	7.90247	8.43823	13.6181	11.8717	16.1992	17	35.1211	1115	1811	3306	54.8	200	80	88	0.02658	1757	3134	5285	90.2	2.31	2.04	2.16
Ca2NbCrO6	Ca	Nb	Cr	O	2.702	-3.128	1.14	0.78	0.755	1.26	1	1.6	1.66	3.44	40.078	92.9064	51.9961	15.9994	0.024551	0.917407	0.675841	1.46111	20	41	24	8	6.11316	6.75885	6.76651	13.6181	11.8717	14.32	16.4863	35.1211	1115	2750	2180	54.8	200	54	94	0.02658	1757	5017	2944	90.2	2.31	2.18	2.06
Ca2NbFeO6	Ca	Nb	Fe	O	2.62	-3	1.14	0.78	0.785	1.26	1	1.6	1.83	3.44	40.078	92.9064	55.845	15.9994	0.024551	0.917407	0.153236	1.46111	20	41	26	8	6.11316	6.75885	7.90247	13.6181	11.8717	14.32	16.1992	35.1211	1115	2750	1811	54.8	200	54	80	0.02658	1757	5017	3134	90.2	2.31	2.18	2.04
Ca2NbInO6	Ca	Nb	In	O	3.261	-3.005	1.14	0.78	0.94	1.26	1	1.6	1.78	3.44	40.078	92.9064	114.818	15.9994	0.024551	0.917407	0.383926	1.46111	20	41	49	8	6.11316	6.75885	5.78636	13.6181	11.8717	14.32	18.8704	35.1211	1115	2750	429.75	54.8	200	54	82	0.02658	1757	5017	2345	90.2	2.31	2.18	1.93
Ca2NiOsO6	Ca	Ni	Os	O	0	-2.231	1.14	0.83	0.77	1.26	1	1.91	2.2	3.44	40.078	58.6934	190.23	15.9994	0.024551	1.15716	1.0778	1.46111	20	28	76	8	6.11316	7.63988	8.43823	13.6181	11.8717	18.1688	17	35.1211	1115	1728	3306	54.8	200	91	88	0.02658	1757	3186	5285	90.2	2.31	1.97	2.16
Ca2NiWO6	Ca	Ni	W	O	3.3	-2.572	1.14	0.83	0.74	1.26	1	1.91	2.36	3.44	40.078	58.6934	183.84	15.9994	0.024551	1.15716	0.816268	1.46111	20	28	74	8	6.11316	7.63988	7.86403	13.6181	11.8717	18.1688	16.37	35.1211	1115	1728	3695	54.8	200	91	170	0.02658	1757	3186	5828	90.2	2.31	1.97	2.18
Ca2PdWO6	Ca	Pd	W	O	0	-2.224	1.14	1	0.74	1.26	1	2.2	2.36	3.44	40.078	106.42	183.84	15.9994	0.024551	0.562141	0.816268	1.46111	20	46	74	8	6.11316	8.33684	7.86403	13.6181	11.8717	19.43	16.37	35.1211	1115	1828.05	3695	54.8	200	72	170	0.02658	1757	3236	5828	90.2	2.31	2.1	2.18
Ca2ScNbO6	Ca	Sc	Nb	O	3.143	-3.519	1.14	0.885	0.78	1.26	1	1.36	1.6	3.44	40.078	44.9559	92.9064	15.9994	0.024551	0.1882	0.917407	1.46111	20	21	41	8	6.11316	6.56149	6.75885	13.6181	11.8717	12.7998	14.32	35.1211	1115	1814	2750	54.8	200	16	54	0.02658	1757	3103	5017	90.2	2.31	2.15	2.18
Ca2ScOsO6	Ca	Sc	Os	O	0	-2.9	1.14	0.885	0.77	1.26	1	1.36	2.2	3.44	40.078	44.9559	190.23	15.9994	0.024551	0.1882	1.0778	1.46111	20	21	76	8	6.11316	6.56149	8.43823	13.6181	11.8717	12.7998	17	35.1211	1115	1814	3306	54.8	200	16	88	0.02658	1757	3103	5285	90.2	2.31	2.15	2.16
Ca2TaCrO6	Ca	Ta	Cr	O	3.201	-3.246	1.14	0.78	0.755	1.26	1	1.5	1.66	3.44	40.078	180.948	51.9961	15.9994	0.024551	0.32312	0.675841	1.46111	20	73	24	8	6.11316	7.54957	6.76651	13.6181	11.8717	16.2	16.4863	35.1211	1115	3290	2180	54.8	200	57	94	0.02658	1757	5731	2944	90.2	2.31	2.22	2.06
Ca2TaInO6	Ca	Ta	In	O	3.849	-3.124	1.14	0.78	0.94	1.26	1	1.5	1.78	3.44	40.078	180.948	114.818	15.9994	0.024551	0.32312	0.383926	1.46111	20	73	49	8	6.11316	7.54957	5.78636	13.6181	11.8717	16.2	18.8704	35.1211	1115	3290	429.75	54.8	200	57	82	0.02658	1757	5731	2345	90.2	2.31	2.22	1.93
Ca2TaMnO6	Ca	Ta	Mn	O	0.415	-3.126	1.14	0.78	0.67	1.26	1	1.5	1.55	3.44	40.078	180.948	54.938	15.9994	0.024551	0.32312	-0.52	1.46111	20	73	25	8	6.11316	7.54957	7.43404	13.6181	11.8717	16.2	15.64	35.1211	1115	3290	1519	54.8	200	57	7.8	0.02658	1757	5731	2334	90.2	2.31	2.22	2.05
Ca2TiMnO6	Ca	Ti	Mn	O	1.545	-3.037	1.14	0.745	0.67	1.26	1	1.54	1.55	3.44	40.078	47.867	54.938	15.9994	0.024551	0.075545	-0.52	1.46111	20	22	25	8	6.11316	6.82812	7.43404	13.6181	11.8717	13.5755	15.64	35.1211	1115	1941	1519	54.8	200	22	7.8	0.02658	1757	3560	2334	90.2	2.31	2.11	2.05
Ca2TiSiO6	Ca	Ti	Si	O	2.362	-3.408	1.14	0.745	0.54	1.26	1	1.54	1.9	3.44	40.078	47.867	28.0855	15.9994	0.024551	0.075545	1.38952	1.46111	20	22	14	8	6.11316	6.82812	8.15168	13.6181	11.8717	13.5755	16.3458	35.1211	1115	1941	1687	54.8	200	22	150	0.02658	1757	3560	3173	90.2	2.31	2.11	2.1
Ca2TmRuO6	Ca	Tm	Ru	O	0	-2.874	1.14	1.02	0.76	1.26	1	1.25	2.2	3.44	40.078	168.934	101.07	15.9994	0.024551	1.02922	1.04638	1.46111	20	69	44	8	6.11316	6.18431	7.3605	13.6181	11.8717	12.065	16.76	35.1211	1115	1818	2607	54.8	200	17	120	0.02658	1757	2223	4423	90.2	2.31	2.27	2.13
Ca2VBiO6	Ca	V	Bi	O	3.055	-2.756	1.14	0.68	1.17	1.26	1	1.63	2.02	3.44	40.078	50.9415	208.98	15.9994	0.024551	0.527662	0.942362	1.46111	20	23	83	8	6.11316	6.74619	7.28552	13.6181	11.8717	14.634	16.703	35.1211	1115	2183	544.4	54.8	200	31	8	0.02658	1757	3680	1837	90.2	2.31	2.07	2.07
Ca2YbRuO6	Ca	Yb	Ru	O	0	-2.662	1.14	1.008	0.76	1.26	1	1.1	2.2	3.44	40.078	173.04	101.07	15.9994	0.024551	-0.02	1.04638	1.46111	20	70	44	8	6.11316	6.25416	7.3605	13.6181	11.8717	12.1792	16.76	35.1211	1115	1097	2607	54.8	200	39	120	0.02658	1757	1469	4423	90.2	2.31	2.26	2.13
Cd2BiAsO6	Cd	Bi	As	O	2.053	-1.67	1.09	1.17	0.6	1.26	1.69	2.02	2.18	3.44	112.411	208.98	74.9216	15.9994	-0.72	0.942362	0.80482	1.46111	48	83	33	8	8.99382	7.28552	9.78855	13.6181	16.9083	16.703	18.5892	35.1211	594.22	544.4	1090	54.8	97	8	50	0.02658	1040	1837	887	90.2	2.18	2.07	1.85
Cu2BiAsO6	Cu	Bi	As	O	0	-1.399	0.87	1.17	0.6	1.26	1.9	2.02	2.18	3.44	63.546	208.98	74.9216	15.9994	1.23578	0.942362	0.80482	1.46111	29	83	33	8	7.72638	7.28552	9.78855	13.6181	20.2924	16.703	18.5892	35.1211	1357.77	544.4	1090	54.8	400	8	50	0.02658	3200	1837	887	90.2	1.96	2.07	1.85
Dy2CoPtO6	Dy	Co	Pt	O	0.906	-2.538	1.052	0.75	0.765	1.26	1.22	1.88	2.28	3.44	162.5	58.9332	195.084	15.9994	0.352	0.662265	2.12511	1.46111	66	27	78	8	5.93905	7.88101	8.95883	13.6181	11.647	17.0844	18.56	35.1211	1680	1768	2041.4	54.8	11	100	72	0.02658	2840	3200	4098	90.2	2.31	2	2.13
Dy2MgTiO6	Dy	Mg	Ti	O	3.241	-3.704	1.052	0.86	0.745	1.26	1.22	1.31	1.54	3.44	162.5	24.305	47.867	15.9994	0.352	-0.42	0.075545	1.46111	66	12	22	8	5.93905	7.64624	6.82812	13.6181	11.647	15.0353	13.5755	35.1211	1680	923	1941	54.8	11	160	22	0.02658	2840	1363	3560	90.2	2.31	1.73	2.11
Er2MgTiO6	Er	Mg	Ti	O	3.23	-3.725	1.03	0.86	0.745	1.26	1.24	1.31	1.54	3.44	167.259	24.305	47.867	15.9994	0.312	-0.42	0.075545	1.46111	68	12	22	8	6.1077	7.64624	6.82812	13.6181	11.916	15.0353	13.5755	35.1211	1802	923	1941	54.8	15	160	22	0.02658	3141	1363	3560	90.2	2.29	1.73	2.11
Eu2CoPtO6	Eu	Co	Pt	O	0	-2.245	1.087	0.75	0.765	1.26	1.2	1.88	2.28	3.44	151.964	58.9332	195.084	15.9994	0.11613	0.662265	2.12511	1.46111	63	27	78	8	5.67038	7.88101	8.95883	13.6181	11.24	17.0844	18.56	35.1211	1099	1768	2041.4	54.8	14	100	72	0.02658	1800	3200	4098	90.2	2.35	2	2.13
Eu2DyTaO6	Eu	Dy	Ta	O	0	-2.528	1.087	1.052	0.78	1.26	1.2	1.22	1.5	3.44	151.964	162.5	180.948	15.9994	0.11613	0.352	0.32312	1.46111	63	66	73	8	5.67038	5.93905	7.54957	13.6181	11.24	11.647	16.2	35.1211	1099	1680	3290	54.8	14	11	57	0.02658	1800	2840	5731	90.2	2.35	2.31	2.22
Eu2ErTaO6	Eu	Er	Ta	O	0.532	-3.512	1.087	1.03	0.78	1.26	1.2	1.24	1.5	3.44	151.964	167.259	180.948	15.9994	0.11613	0.312	0.32312	1.46111	63	68	73	8	5.67038	6.1077	7.54957	13.6181	11.24	11.916	16.2	35.1211	1099	1802	3290	54.8	14	15	57	0.02658	1800	3141	5731	90.2	2.35	2.29	2.22
Eu2GdTaO6	Eu	Gd	Ta	O	0.57	-3.429	1.087	1.075	0.78	1.26	1.2	1.2	1.5	3.44	151.964	157.25	180.948	15.9994	0.11613	0.137	0.32312	1.46111	63	64	73	8	5.67038	6.1498	7.54957	13.6181	11.24	12.076	16.2	35.1211	1099	1585	3290	54.8	14	11	57	0.02658	1800	3523	5731	90.2	2.35	2.34	2.22
Eu2LuTaO6	Eu	Lu	Ta	O	0.47	-3.552	1.087	1.001	0.78	1.26	1.2	1.27	1.5	3.44	151.964	174.967	180.948	15.9994	0.11613	0.23887	0.32312	1.46111	63	71	73	8	5.67038	5.42587	7.54957	13.6181	11.24	14.13	16.2	35.1211	1099	1925	3290	54.8	14	16	57	0.02658	1800	3675	5731	90.2	2.35	2.24	2.22
Eu2MgPtO6	Eu	Mg	Pt	O	0	-2.541	1.087	0.86	0.765	1.26	1.2	1.31	2.28	3.44	151.964	24.305	195.084	15.9994	0.11613	-0.42	2.12511	1.46111	63	12	78	8	5.67038	7.64624	8.95883	13.6181	11.24	15.0353	18.56	35.1211	1099	923	2041.4	54.8	14	160	72	0.02658	1800	1363	4098	90.2	2.35	1.73	2.13
Eu2MgWO6	Eu	Mg	W	O	0	-1.977	1.087	0.86	0.74	1.26	1.2	1.31	2.36	3.44	151.964	24.305	183.84	15.9994	0.11613	-0.42	0.816268	1.46111	63	12	74	8	5.67038	7.64624	7.86403	13.6181	11.24	15.0353	16.37	35.1211	1099	923	3695	54.8	14	160	170	0.02658	1800	1363	5828	90.2	2.35	1.73	2.18
Eu2NiPtO6	Eu	Ni	Pt	O	0	-1.23	1.087	0.83	0.765	1.26	1.2	1.91	2.28	3.44	151.964	58.6934	195.084	15.9994	0.11613	1.15716	2.12511	1.46111	63	28	78	8	5.67038	7.63988	8.95883	13.6181	11.24	18.1688	18.56	35.1211	1099	1728	2041.4	54.8	14	91	72	0.02658	1800	3186	4098	90.2	2.35	1.97	2.13
Eu2TaAlO6	Eu	Ta	Al	O	0.228	-3.452	1.087	0.78	0.675	1.26	1.2	1.5	1.61	3.44	151.964	180.948	26.9815	15.9994	0.11613	0.32312	0.432835	1.46111	63	73	13	8	5.67038	7.54957	5.98577	13.6181	11.24	16.2	18.8285	35.1211	1099	3290	933.47	54.8	14	57	235	0.02658	1800	5731	2792	90.2	2.35	2.22	1.84
Eu2TmTaO6	Eu	Tm	Ta	O	0	-2.557	1.087	1.02	0.78	1.26	1.2	1.25	1.5	3.44	151.964	168.934	180.948	15.9994	0.11613	1.02922	0.32312	1.46111	63	69	73	8	5.67038	6.18431	7.54957	13.6181	11.24	12.065	16.2	35.1211	1099	1818	3290	54.8	14	17	57	0.02658	1800	2223	5731	90.2	2.35	2.27	2.22
Eu2YTaO6	Eu	Y	Ta	O	0.415	-3.471	1.087	1.04	0.78	1.26	1.2	1.22	1.5	3.44	151.964	88.9059	180.948	15.9994	0.11613	0.30712	0.32312	1.46111	63	39	73	8	5.67038	6.21726	7.54957	13.6181	11.24	12.2236	16.2	35.1211	1099	1799	3290	54.8	14	17	57	0.02658	1800	3609	5731	90.2	2.35	2.32	2.22
Eu2ZnPtO6	Eu	Zn	Pt	O	0	-2.293	1.087	0.88	0.765	1.26	1.2	1.65	2.28	3.44	151.964	65.409	195.084	15.9994	0.11613	-0.62	2.12511	1.46111	63	30	78	8	5.67038	9.3942	8.95883	13.6181	11.24	17.9644	18.56	35.1211	1099	692.68	2041.4	54.8	14	120	72	0.02658	1800	1180	4098	90.2	2.35	2.01	2.13
Gd2MgPtO6	Gd	Mg	Pt	O	2.033	-2.896	1.075	0.86	0.765	1.26	1.2	1.31	2.28	3.44	157.25	24.305	195.084	15.9994	0.137	-0.42	2.12511	1.46111	64	12	78	8	6.1498	7.64624	8.95883	13.6181	12.076	15.0353	18.56	35.1211	1585	923	2041.4	54.8	11	160	72	0.02658	3523	1363	4098	90.2	2.34	1.73	2.13
Gd2NiPtO6	Gd	Ni	Pt	O	0	-1.04	1.075	0.83	0.765	1.26	1.2	1.91	2.28	3.44	157.25	58.6934	195.084	15.9994	0.137	1.15716	2.12511	1.46111	64	28	78	8	6.1498	7.63988	8.95883	13.6181	12.076	18.1688	18.56	35.1211	1585	1728	2041.4	54.8	11	91	72	0.02658	3523	3186	4098	90.2	2.34	1.97	2.13
Gd2ZnPtO6	Gd	Zn	Pt	O	0.914	-1.575	1.075	0.88	0.765	1.26	1.2	1.65	2.28	3.44	157.25	65.409	195.084	15.9994	0.137	-0.62	2.12511	1.46111	64	30	78	8	6.1498	9.3942	8.95883	13.6181	12.076	17.9644	18.56	35.1211	1585	692.68	2041.4	54.8	11	120	72	0.02658	3523	1180	4098	90.2	2.34	2.01	2.13
Ho2CoPtO6	Ho	Co	Pt	O	0.947	-2.543	1.041	0.75	0.765	1.26	1.23	1.88	2.28	3.44	164.93	58.9332	195.084	15.9994	0.338	0.662265	2.12511	1.46111	67	27	78	8	6.0215	7.88101	8.95883	13.6181	11.781	17.0844	18.56	35.1211	1734	1768	2041.4	54.8	16	100	72	0.02658	2993	3200	4098	90.2	2.3	2	2.13
Ho2MgTiO6	Ho	Mg	Ti	O	3.202	-3.719	1.041	0.86	0.745	1.26	1.23	1.31	1.54	3.44	164.93	24.305	47.867	15.9994	0.338	-0.42	0.075545	1.46111	67	12	22	8	6.0215	7.64624	6.82812	13.6181	11.781	15.0353	13.5755	35.1211	1734	923	1941	54.8	16	160	22	0.02658	2993	1363	3560	90.2	2.3	1.73	2.11
K2SbPO6	K	Sb	P	O	2.516	-2.411	1.52	0.76	0.52	1.26	0.82	2.05	2.19	3.44	39.0983	121.76	30.9738	15.9994	0.501459	1.0474	0.746607	1.46111	19	51	15	8	4.34066	8.60839	10.4867	13.6181	31.625	16.626	19.7695	35.1211	336.53	903.78	317.3	54.8	100	24	0.236	0.02658	1032	1860	550	90.2	2.75	2.06	1.8
K2VPO6	K	V	P	O	3.385	-2.584	1.52	0.68	0.52	1.26	0.82	1.63	2.19	3.44	39.0983	50.9415	30.9738	15.9994	0.501459	0.527662	0.746607	1.46111	19	23	15	8	4.34066	6.74619	10.4867	13.6181	31.625	14.634	19.7695	35.1211	336.53	2183	317.3	54.8	100	31	0.236	0.02658	1032	3680	550	90.2	2.75	2.07	1.8
La2HfNiO6	La	Hf	Ni	O	2.106	-3.219	1.172	0.85	0.83	1.26	1.1	1.3	1.91	3.44	138.905	178.49	58.6934	15.9994	0.557546	0.17807	1.15716	1.46111	57	72	28	8	5.5769	6.82507	7.63988	13.6181	11.185	14.61	18.1688	35.1211	1193	2506	1728	54.8	13	23	91	0.02658	3743	4876	3186	90.2	2.43	2.23	1.97
La2MgIrO6	La	Mg	Ir	O	0	-2.951	1.172	0.86	0.765	1.26	1.1	1.31	2.2	3.44	138.905	24.305	192.217	15.9994	0.557546	-0.42	1.56436	1.46111	57	12	77	8	5.5769	7.64624	8.96702	13.6181	11.185	15.0353	17	35.1211	1193	923	2739	54.8	13	160	150	0.02658	3743	1363	4701	90.2	2.43	1.73	2.13
La2MgNbO6	La	Mg	Nb	O	0.212	-3.452	1.172	0.86	0.78	1.26	1.1	1.31	1.6	3.44	138.905	24.305	92.9064	15.9994	0.557546	-0.42	0.917407	1.46111	57	12	41	8	5.5769	7.64624	6.75885	13.6181	11.185	15.0353	14.32	35.1211	1193	923	2750	54.8	13	160	54	0.02658	3743	1363	5017	90.2	2.43	1.73	2.18
La2MnCoO6	La	Mn	Co	O	0.058	-3.261	1.172	0.67	0.75	1.26	1.1	1.55	1.88	3.44	138.905	54.938	58.9332	15.9994	0.557546	-0.52	0.662265	1.46111	57	25	27	8	5.5769	7.43404	7.88101	13.6181	11.185	15.64	17.0844	35.1211	1193	1519	1768	54.8	13	7.8	100	0.02658	3743	2334	3200	90.2	2.43	2.05	2
La2NiIrO6	La	Ni	Ir	O	0	-2.536	1.172	0.83	0.765	1.26	1.1	1.91	2.2	3.44	138.905	58.6934	192.217	15.9994	0.557546	1.15716	1.56436	1.46111	57	28	77	8	5.5769	7.63988	8.96702	13.6181	11.185	18.1688	17	35.1211	1193	1728	2739	54.8	13	91	150	0.02658	3743	3186	4701	90.2	2.43	1.97	2.13
La2NiMoO6	La	Ni	Mo	O	0	-2.248	1.172	0.83	0.73	1.26	1.1	1.91	2.16	3.44	138.905	58.6934	95.94	15.9994	0.557546	1.15716	0.74733	1.46111	57	28	42	8	5.5769	7.63988	7.09243	13.6181	11.185	18.1688	16.16	35.1211	1193	1728	2896	54.8	13	91	139	0.02658	3743	3186	4912	90.2	2.43	1.97	2.17
La2NiWO6	La	Ni	W	O	0	-2.159	1.172	0.83	0.74	1.26	1.1	1.91	2.36	3.44	138.905	58.6934	183.84	15.9994	0.557546	1.15716	0.816268	1.46111	57	28	74	8	5.5769	7.63988	7.86403	13.6181	11.185	18.1688	16.37	35.1211	1193	1728	3695	54.8	13	91	170	0.02658	3743	3186	5828	90.2	2.43	1.97	2.18
La2ReNiO6	La	Re	Ni	O	0.375	-2.574	1.172	0.67	0.83	1.26	1.1	1.9	1.91	3.44	138.905	186.207	58.6934	15.9994	0.557546	0.0603966	1.15716	1.46111	57	75	28	8	5.5769	7.83352	7.63988	13.6181	11.185	16.6	18.1688	35.1211	1193	3459	1728	54.8	13	48	91	0.02658	3743	5869	3186	90.2	2.43	2.16	1.97
La2TcNiO6	La	Tc	Ni	O	0	-2.562	1.172	0.7	0.83	1.26	1.1	1.9	1.91	3.44	138.905	98	58.6934	15.9994	0.557546	0.552	1.15716	1.46111	57	43	28	8	5.5769	7.11938	7.63988	13.6181	11.185	15.26	18.1688	35.1211	1193	2430	1728	54.8	13	51	91	0.02658	3743	4538	3186	90.2	2.43	2.16	1.97
La2TiCoO6	La	Ti	Co	O	2.398	-3.359	1.172	0.745	0.75	1.26	1.1	1.54	1.88	3.44	138.905	47.867	58.9332	15.9994	0.557546	0.075545	0.662265	1.46111	57	22	27	8	5.5769	6.82812	7.88101	13.6181	11.185	13.5755	17.0844	35.1211	1193	1941	1768	54.8	13	22	100	0.02658	3743	3560	3200	90.2	2.43	2.11	2
La2TiNiO6	La	Ti	Ni	O	3.083	-3.288	1.172	0.745	0.83	1.26	1.1	1.54	1.91	3.44	138.905	47.867	58.6934	15.9994	0.557546	0.075545	1.15716	1.46111	57	22	28	8	5.5769	6.82812	7.63988	13.6181	11.185	13.5755	18.1688	35.1211	1193	1941	1728	54.8	13	22	91	0.02658	3743	3560	3186	90.2	2.43	2.11	1.97
La2VReO6	La	V	Re	O	0	-2.666	1.172	0.68	0.67	1.26	1.1	1.63	1.9	3.44	138.905	50.9415	186.207	15.9994	0.557546	0.527662	0.0603966	1.46111	57	23	75	8	5.5769	6.74619	7.83352	13.6181	11.185	14.634	16.6	35.1211	1193	2183	3459	54.8	13	31	48	0.02658	3743	3680	5869	90.2	2.43	2.07	2.16
La2ZnIrO6	La	Zn	Ir	O	0	-2.663	1.172	0.88	0.765	1.26	1.1	1.65	2.2	3.44	138.905	65.409	192.217	15.9994	0.557546	-0.62	1.56436	1.46111	57	30	77	8	5.5769	9.3942	8.96702	13.6181	11.185	17.9644	17	35.1211	1193	692.68	2739	54.8	13	120	150	0.02658	3743	1180	4701	90.2	2.43	2.01	2.13
La2ZnRhO6	La	Zn	Rh	O	0	-2.675	1.172	0.88	0.805	1.26	1.1	1.65	2.28	3.44	138.905	65.409	102.906	15.9994	0.557546	-0.62	1.14289	1.46111	57	30	45	8	5.5769	9.3942	7.4589	13.6181	11.185	17.9644	18.08	35.1211	1193	692.68	2237	54.8	13	120	150	0.02658	3743	1180	3968	90.2	2.43	2.01	2.1
La2ZrNiO6	La	Zr	Ni	O	1.994	-3.116	1.172	0.86	0.83	1.26	1.1	1.33	1.91	3.44	138.905	91.224	58.6934	15.9994	0.557546	0.433289	1.15716	1.46111	57	40	28	8	5.5769	6.63413	7.63988	13.6181	11.185	13.13	18.1688	35.1211	1193	2128	1728	54.8	13	23	91	0.02658	3743	4682	3186	90.2	2.43	2.23	1.97
Li2VPO6	Li	V	P	O	3.14	-2.58	0.9	0.68	0.52	1.26	0.98	1.63	2.19	3.44	6.941	50.9415	30.9738	15.9994	0.618049	0.527662	0.746607	1.46111	3	23	15	8	5.39171	6.74619	10.4867	13.6181	75.6401	14.634	19.7695	35.1211	453.69	2183	317.3	54.8	85	31	0.236	0.02658	1615	3680	550	90.2	1.82	2.07	1.8
Li2ZrTeO6	Li	Zr	Te	O	2.802	-2.506	0.9	0.86	2.07	1.26	0.98	1.33	2.1	3.44	6.941	91.224	127.6	15.9994	0.618049	0.433289	1.97088	1.46111	3	40	52	8	5.39171	6.63413	9.00981	13.6181	75.6401	13.13	18.6	35.1211	453.69	2128	722.66	54.8	85	23	3	0.02658	1615	4682	1261	90.2	1.82	2.23	2.06
Mg2BiAsO6	Mg	Bi	As	O	3.349	-2.323	0.86	1.17	0.6	1.26	1.31	2.02	2.18	3.44	24.305	208.98	74.9216	15.9994	-0.42	0.942362	0.80482	1.46111	12	83	33	8	7.64624	7.28552	9.78855	13.6181	15.0353	16.703	18.5892	35.1211	923	544.4	1090	54.8	160	8	50	0.02658	1363	1837	887	90.2	1.73	2.07	1.85
Mg2VBiO6	Mg	V	Bi	O	3.183	-2.538	0.86	0.68	1.17	1.26	1.31	1.63	2.02	3.44	24.305	50.9415	208.98	15.9994	-0.42	0.527662	0.942362	1.46111	12	23	83	8	7.64624	6.74619	7.28552	13.6181	15.0353	14.634	16.703	35.1211	923	2183	544.4	54.8	160	31	8	0.02658	1363	3680	1837	90.2	1.73	2.07	2.07
Mn2BiPO6	Mn	Bi	P	O	2.232	-1.747	0.97	1.17	0.52	1.26	1.55	2.02	2.19	3.44	54.938	208.98	30.9738	15.9994	-0.52	0.942362	0.746607	1.46111	25	83	15	8	7.43404	7.28552	10.4867	13.6181	15.64	16.703	19.7695	35.1211	1519	544.4	317.3	54.8	7.8	8	0.236	0.02658	2334	1837	550	90.2	2.05	2.07	1.8
Mn2FeWO6	Mn	Fe	W	O	0	-1.964	0.97	0.785	0.74	1.26	1.55	1.83	2.36	3.44	54.938	55.845	183.84	15.9994	-0.52	0.153236	0.816268	1.46111	25	26	74	8	7.43404	7.90247	7.86403	13.6181	15.64	16.1992	16.37	35.1211	1519	1811	3695	54.8	7.8	80	170	0.02658	2334	3134	5828	90.2	2.05	2.04	2.18
Na2NbAsO6	Na	Nb	As	O	3.122	-2.401	1.16	0.78	0.6	1.26	0.93	1.6	2.18	3.44	22.9898	92.9064	74.9216	15.9994	0.547926	0.917407	0.80482	1.46111	11	41	33	8	5.13908	6.75885	9.78855	13.6181	47.2864	14.32	18.5892	35.1211	370.87	2750	1090	54.8	140	54	50	0.02658	1156	5017	887	90.2	2.27	2.18	1.85
Na2USiO6	Na	U	Si	O	1.977	-3.08	1.16	0.87	0.54	1.26	0.93	1.38	1.9	3.44	22.9898	238.029	28.0855	15.9994	0.547926	0.53	1.38952	1.46111	11	92	14	8	5.13908	6.19405	8.15168	13.6181	47.2864	11.6	16.3458	35.1211	370.87	1405.3	1687	54.8	140	27	150	0.02658	1156	4200	3173	90.2	2.27	2.41	2.1
Na2VPO6	Na	V	P	O	3.315	-2.532	1.16	0.68	0.52	1.26	0.93	1.63	2.19	3.44	22.9898	50.9415	30.9738	15.9994	0.547926	0.527662	0.746607	1.46111	11	23	15	8	5.13908	6.74619	10.4867	13.6181	47.2864	14.634	19.7695	35.1211	370.87	2183	317.3	54.8	140	31	0.236	0.02658	1156	3680	550	90.2	2.27	2.07	1.8
Nd2MgPtO6	Nd	Mg	Pt	O	2.068	-2.872	1.123	0.86	0.765	1.26	1.14	1.31	2.28	3.44	144.242	24.305	195.084	15.9994	0.0974933	-0.42	2.12511	1.46111	60	12	78	8	5.525	7.64624	8.95883	13.6181	10.783	15.0353	18.56	35.1211	1297	923	2041.4	54.8	17	160	72	0.02658	3373	1363	4098	90.2	2.39	1.73	2.13
Nd2MnCoO6	Nd	Mn	Co	O	1.085	-2.476	1.123	0.67	0.75	1.26	1.14	1.55	1.88	3.44	144.242	54.938	58.9332	15.9994	0.0974933	-0.52	0.662265	1.46111	60	25	27	8	5.525	7.43404	7.88101	13.6181	10.783	15.64	17.0844	35.1211	1297	1519	1768	54.8	17	7.8	100	0.02658	3373	2334	3200	90.2	2.39	2.05	2
Nd2NiPtO6	Nd	Ni	Pt	O	1.673	-2.395	1.123	0.83	0.765	1.26	1.14	1.91	2.28	3.44	144.242	58.6934	195.084	15.9994	0.0974933	1.15716	2.12511	1.46111	60	28	78	8	5.525	7.63988	8.95883	13.6181	10.783	18.1688	18.56	35.1211	1297	1728	2041.4	54.8	17	91	72	0.02658	3373	3186	4098	90.2	2.39	1.97	2.13
Nd2ZnPtO6	Nd	Zn	Pt	O	1.7	-2.587	1.123	0.88	0.765	1.26	1.14	1.65	2.28	3.44	144.242	65.409	195.084	15.9994	0.0974933	-0.62	2.12511	1.46111	60	30	78	8	5.525	9.3942	8.95883	13.6181	10.783	17.9644	18.56	35.1211	1297	692.68	2041.4	54.8	17	120	72	0.02658	3373	1180	4098	90.2	2.39	2.01	2.13
Pr2MgPtO6	Pr	Mg	Pt	O	2.053	-2.856	1.13	0.86	0.765	1.26	1.13	1.31	2.28	3.44	140.908	24.305	195.084	15.9994	0.109235	-0.42	2.12511	1.46111	59	12	78	8	5.4702	7.64624	8.95883	13.6181	10.631	15.0353	18.56	35.1211	1208	923	2041.4	54.8	13	160	72	0.02658	3563	1363	4098	90.2	2.4	1.73	2.13
Pr2NiPtO6	Pr	Ni	Pt	O	0.019	-2.263	1.13	0.83	0.765	1.26	1.13	1.91	2.28	3.44	140.908	58.6934	195.084	15.9994	0.109235	1.15716	2.12511	1.46111	59	28	78	8	5.4702	7.63988	8.95883	13.6181	10.631	18.1688	18.56	35.1211	1208	1728	2041.4	54.8	13	91	72	0.02658	3563	3186	4098	90.2	2.4	1.97	2.13
Pr2ZnPtO6	Pr	Zn	Pt	O	1.665	-2.571	1.13	0.88	0.765	1.26	1.13	1.65	2.28	3.44	140.908	65.409	195.084	15.9994	0.109235	-0.62	2.12511	1.46111	59	30	78	8	5.4702	9.3942	8.95883	13.6181	10.631	17.9644	18.56	35.1211	1208	692.68	2041.4	54.8	13	120	72	0.02658	3563	1180	4098	90.2	2.4	2.01	2.13
Rb2MoSeO6	Rb	Mo	Se	O	3.125	-1.96	1.66	0.73	1.84	1.26	0.82	2.16	2.55	3.44	85.4678	95.94	78.96	15.9994	0.485916	0.74733	2.0206	1.46111	37	42	34	8	4.17713	7.09243	9.75239	13.6181	27.2895	16.16	21.196	35.1211	312.46	2896	494	54.8	58	139	0.52	0.02658	961	4912	958	90.2	3.03	2.17	1.9
Sm2CoPtO6	Sm	Co	Pt	O	1.772	-2.566	1.098	0.75	0.765	1.26	1.17	1.88	2.28	3.44	150.36	58.9332	195.084	15.9994	0.162	0.662265	2.12511	1.46111	62	27	78	8	5.64371	7.88101	8.95883	13.6181	11.078	17.0844	18.56	35.1211	1345	1768	2041.4	54.8	13	100	72	0.02658	2076	3200	4098	90.2	2.36	2	2.13
Sm2MgIrO6	Sm	Mg	Ir	O	0	-2.924	1.098	0.86	0.765	1.26	1.17	1.31	2.2	3.44	150.36	24.305	192.217	15.9994	0.162	-0.42	1.56436	1.46111	62	12	77	8	5.64371	7.64624	8.96702	13.6181	11.078	15.0353	17	35.1211	1345	923	2739	54.8	13	160	150	0.02658	2076	1363	4701	90.2	2.36	1.73	2.13
Sm2MgPtO6	Sm	Mg	Pt	O	2.08	-2.899	1.098	0.86	0.765	1.26	1.17	1.31	2.28	3.44	150.36	24.305	195.084	15.9994	0.162	-0.42	2.12511	1.46111	62	12	78	8	5.64371	7.64624	8.95883	13.6181	11.078	15.0353	18.56	35.1211	1345	923	2041.4	54.8	13	160	72	0.02658	2076	1363	4098	90.2	2.36	1.73	2.13
Sm2NiPtO6	Sm	Ni	Pt	O	1.719	-2.424	1.098	0.83	0.765	1.26	1.17	1.91	2.28	3.44	150.36	58.6934	195.084	15.9994	0.162	1.15716	2.12511	1.46111	62	28	78	8	5.64371	7.63988	8.95883	13.6181	11.078	18.1688	18.56	35.1211	1345	1728	2041.4	54.8	13	91	72	0.02658	2076	3186	4098	90.2	2.36	1.97	2.13
Sm2TiMnO6	Sm	Ti	Mn	O	1.923	-3.208	1.098	0.745	0.67	1.26	1.17	1.54	1.55	3.44	150.36	47.867	54.938	15.9994	0.162	0.075545	-0.52	1.46111	62	22	25	8	5.64371	6.82812	7.43404	13.6181	11.078	13.5755	15.64	35.1211	1345	1941	1519	54.8	13	22	7.8	0.02658	2076	3560	2334	90.2	2.36	2.11	2.05
Sm2ZnPtO6	Sm	Zn	Pt	O	1.704	-2.603	1.098	0.88	0.765	1.26	1.17	1.65	2.28	3.44	150.36	65.409	195.084	15.9994	0.162	-0.62	2.12511	1.46111	62	30	78	8	5.64371	9.3942	8.95883	13.6181	11.078	17.9644	18.56	35.1211	1345	692.68	2041.4	54.8	13	120	72	0.02658	2076	1180	4098	90.2	2.36	2.01	2.13
Sn2MoOsO6	Sn	Mo	Os	O	0	-1.324	0.83	0.73	0.77	1.26	1.96	2.16	2.2	3.44	118.71	95.94	190.23	15.9994	1.11207	0.74733	1.0778	1.46111	50	42	76	8	7.34392	7.09243	8.43823	13.6181	14.6331	16.16	17	35.1211	505.08	2896	3306	54.8	67	139	88	0.02658	2875	4912	5285	90.2	2.17	2.17	2.16
Sn2PCO6	Sn	P	C	O	2.31	-2.062	0.83	0.52	0.3	1.26	1.96	2.19	2.55	3.44	118.71	30.9738	12.0107	15.9994	1.11207	0.746607	1.26211	1.46111	50	15	6	8	7.34392	10.4867	11.2603	13.6181	14.6331	19.7695	24.3832	35.1211	505.08	317.3	3800	54.8	67	0.236	140	0.02658	2875	550	4300	90.2	2.17	1.8	1.7
Sr2CaIrO6	Sr	Ca	Ir	O	0	-2.534	1.32	1.14	0.765	1.26	0.95	1	2.2	3.44	87.62	40.078	192.217	15.9994	0.052066	0.024551	1.56436	1.46111	38	20	77	8	5.69487	6.11316	8.96702	13.6181	11.0303	11.8717	17	35.1211	1050	1115	2739	54.8	35	200	150	0.02658	1655	1757	4701	90.2	2.49	2.31	2.13
Sr2CaOsO6	Sr	Ca	Os	O	0	-2.638	1.32	1.14	0.77	1.26	0.95	1	2.2	3.44	87.62	40.078	190.23	15.9994	0.052066	0.024551	1.0778	1.46111	38	20	76	8	5.69487	6.11316	8.43823	13.6181	11.0303	11.8717	17	35.1211	1050	1115	3306	54.8	35	200	88	0.02658	1655	1757	5285	90.2	2.49	2.31	2.16
Sr2CaSbO6	Sr	Ca	Sb	O	0	-2.751	1.32	1.14	0.76	1.26	0.95	1	2.05	3.44	87.62	40.078	121.76	15.9994	0.052066	0.024551	1.0474	1.46111	38	20	51	8	5.69487	6.11316	8.60839	13.6181	11.0303	11.8717	16.626	35.1211	1050	1115	903.78	54.8	35	200	24	0.02658	1655	1757	1860	90.2	2.49	2.31	2.06
Sr2CoOsO6	Sr	Co	Os	O	0	-2.277	1.32	0.75	0.77	1.26	0.95	1.88	2.2	3.44	87.62	58.9332	190.23	15.9994	0.052066	0.662265	1.0778	1.46111	38	27	76	8	5.69487	7.88101	8.43823	13.6181	11.0303	17.0844	17	35.1211	1050	1768	3306	54.8	35	100	88	0.02658	1655	3200	5285	90.2	2.49	2	2.16
Sr2CrOsO6	Sr	Cr	Os	O	0.543	-2.496	1.32	0.755	0.77	1.26	0.95	1.66	2.2	3.44	87.62	51.9961	190.23	15.9994	0.052066	0.675841	1.0778	1.46111	38	24	76	8	5.69487	6.76651	8.43823	13.6181	11.0303	16.4863	17	35.1211	1050	2180	3306	54.8	35	94	88	0.02658	1655	2944	5285	90.2	2.49	2.06	2.16
Sr2CuOsO6	Sr	Cu	Os	O	0	-2.158	1.32	0.87	0.77	1.26	0.95	1.9	2.2	3.44	87.62	63.546	190.23	15.9994	0.052066	1.23578	1.0778	1.46111	38	29	76	8	5.69487	7.72638	8.43823	13.6181	11.0303	20.2924	17	35.1211	1050	1357.77	3306	54.8	35	400	88	0.02658	1655	3200	5285	90.2	2.49	1.96	2.16
Sr2ErRuO6	Sr	Er	Ru	O	0	-2.851	1.32	1.03	0.76	1.26	0.95	1.24	2.2	3.44	87.62	167.259	101.07	15.9994	0.052066	0.312	1.04638	1.46111	38	68	44	8	5.69487	6.1077	7.3605	13.6181	11.0303	11.916	16.76	35.1211	1050	1802	2607	54.8	35	15	120	0.02658	1655	3141	4423	90.2	2.49	2.29	2.13
Sr2FeOsO6	Sr	Fe	Os	O	0.268	-2.39	1.32	0.785	0.77	1.26	0.95	1.83	2.2	3.44	87.62	55.845	190.23	15.9994	0.052066	0.153236	1.0778	1.46111	38	26	76	8	5.69487	7.90247	8.43823	13.6181	11.0303	16.1992	17	35.1211	1050	1811	3306	54.8	35	80	88	0.02658	1655	3134	5285	90.2	2.49	2.04	2.16
Sr2GdReO6	Sr	Gd	Re	O	0	-2.971	1.32	1.075	0.67	1.26	0.95	1.2	1.9	3.44	87.62	157.25	186.207	15.9994	0.052066	0.137	0.0603966	1.46111	38	64	75	8	5.69487	6.1498	7.83352	13.6181	11.0303	12.076	16.6	35.1211	1050	1585	3459	54.8	35	11	48	0.02658	1655	3523	5869	90.2	2.49	2.34	2.16
Sr2GdRuO6	Sr	Gd	Ru	O	0.235	-2.831	1.32	1.075	0.76	1.26	0.95	1.2	2.2	3.44	87.62	157.25	101.07	15.9994	0.052066	0.137	1.04638	1.46111	38	64	44	8	5.69487	6.1498	7.3605	13.6181	11.0303	12.076	16.76	35.1211	1050	1585	2607	54.8	35	11	120	0.02658	1655	3523	4423	90.2	2.49	2.34	2.13
Sr2HfCrO6	Sr	Hf	Cr	O	0.743	-3.206	1.32	0.85	0.755	1.26	0.95	1.3	1.66	3.44	87.62	178.49	51.9961	15.9994	0.052066	0.17807	0.675841	1.46111	38	72	24	8	5.69487	6.82507	6.76651	13.6181	11.0303	14.61	16.4863	35.1211	1050	2506	2180	54.8	35	23	94	0.02658	1655	4876	2944	90.2	2.49	2.23	2.06
Sr2HfFeO6	Sr	Hf	Fe	O	0.344	-3.022	1.32	0.85	0.785	1.26	0.95	1.3	1.83	3.44	87.62	178.49	55.845	15.9994	0.052066	0.17807	0.153236	1.46111	38	72	26	8	5.69487	6.82507	7.90247	13.6181	11.0303	14.61	16.1992	35.1211	1050	2506	1811	54.8	35	23	80	0.02658	1655	4876	3134	90.2	2.49	2.23	2.04
Sr2InOsO6	Sr	In	Os	O	0.446	-2.32	1.32	0.94	0.77	1.26	0.95	1.78	2.2	3.44	87.62	114.818	190.23	15.9994	0.052066	0.383926	1.0778	1.46111	38	49	76	8	5.69487	5.78636	8.43823	13.6181	11.0303	18.8704	17	35.1211	1050	429.75	3306	54.8	35	82	88	0.02658	1655	2345	5285	90.2	2.49	1.93	2.16
Sr2LaCoO6	Sr	La	Co	O	0	-2.494	1.32	1.172	0.75	1.26	0.95	1.1	1.88	3.44	87.62	138.905	58.9332	15.9994	0.052066	0.557546	0.662265	1.46111	38	57	27	8	5.69487	5.5769	7.88101	13.6181	11.0303	11.185	17.0844	35.1211	1050	1193	1768	54.8	35	13	100	0.02658	1655	3743	3200	90.2	2.49	2.43	2
Sr2LaCrO6	Sr	La	Cr	O	0	-2.76	1.32	1.172	0.755	1.26	0.95	1.1	1.66	3.44	87.62	138.905	51.9961	15.9994	0.052066	0.557546	0.675841	1.46111	38	57	24	8	5.69487	5.5769	6.76651	13.6181	11.0303	11.185	16.4863	35.1211	1050	1193	2180	54.8	35	13	94	0.02658	1655	3743	2944	90.2	2.49	2.43	2.06
Sr2LaNbO6	Sr	La	Nb	O	2.981	-3.284	1.32	1.172	0.78	1.26	0.95	1.1	1.6	3.44	87.62	138.905	92.9064	15.9994	0.052066	0.557546	0.917407	1.46111	38	57	41	8	5.69487	5.5769	6.75885	13.6181	11.0303	11.185	14.32	35.1211	1050	1193	2750	54.8	35	13	54	0.02658	1655	3743	5017	90.2	2.49	2.43	2.18
Sr2LaSbO6	Sr	La	Sb	O	3.386	-2.961	1.32	1.172	0.76	1.26	0.95	1.1	2.05	3.44	87.62	138.905	121.76	15.9994	0.052066	0.557546	1.0474	1.46111	38	57	51	8	5.69487	5.5769	8.60839	13.6181	11.0303	11.185	16.626	35.1211	1050	1193	903.78	54.8	35	13	24	0.02658	1655	3743	1860	90.2	2.49	2.43	2.06
Sr2LaTaO6	Sr	La	Ta	O	3.508	-3.412	1.32	1.172	0.78	1.26	0.95	1.1	1.5	3.44	87.62	138.905	180.948	15.9994	0.052066	0.557546	0.32312	1.46111	38	57	73	8	5.69487	5.5769	7.54957	13.6181	11.0303	11.185	16.2	35.1211	1050	1193	3290	54.8	35	13	57	0.02658	1655	3743	5731	90.2	2.49	2.43	2.22
Sr2LuBiO6	Sr	Lu	Bi	O	1.917	-2.902	1.32	1.001	1.17	1.26	0.95	1.27	2.02	3.44	87.62	174.967	208.98	15.9994	0.052066	0.23887	0.942362	1.46111	38	71	83	8	5.69487	5.42587	7.28552	13.6181	11.0303	14.13	16.703	35.1211	1050	1925	544.4	54.8	35	16	8	0.02658	1655	3675	1837	90.2	2.49	2.24	2.07
Sr2LuIrO6	Sr	Lu	Ir	O	0	-2.837	1.32	1.001	0.765	1.26	0.95	1.27	2.2	3.44	87.62	174.967	192.217	15.9994	0.052066	0.23887	1.56436	1.46111	38	71	77	8	5.69487	5.42587	8.96702	13.6181	11.0303	14.13	17	35.1211	1050	1925	2739	54.8	35	16	150	0.02658	1655	3675	4701	90.2	2.49	2.24	2.13
Sr2MgIrO6	Sr	Mg	Ir	O	0	-2.486	1.32	0.86	0.765	1.26	0.95	1.31	2.2	3.44	87.62	24.305	192.217	15.9994	0.052066	-0.42	1.56436	1.46111	38	12	77	8	5.69487	7.64624	8.96702	13.6181	11.0303	15.0353	17	35.1211	1050	923	2739	54.8	35	160	150	0.02658	1655	1363	4701	90.2	2.49	1.73	2.13
Sr2MgOsO6	Sr	Mg	Os	O	0	-2.635	1.32	0.86	0.77	1.26	0.95	1.31	2.2	3.44	87.62	24.305	190.23	15.9994	0.052066	-0.42	1.0778	1.46111	38	12	76	8	5.69487	7.64624	8.43823	13.6181	11.0303	15.0353	17	35.1211	1050	923	3306	54.8	35	160	88	0.02658	1655	1363	5285	90.2	2.49	1.73	2.16
Sr2NbCrO6	Sr	Nb	Cr	O	2.836	-3.115	1.32	0.78	0.755	1.26	0.95	1.6	1.66	3.44	87.62	92.9064	51.9961	15.9994	0.052066	0.917407	0.675841	1.46111	38	41	24	8	5.69487	6.75885	6.76651	13.6181	11.0303	14.32	16.4863	35.1211	1050	2750	2180	54.8	35	54	94	0.02658	1655	5017	2944	90.2	2.49	2.18	2.06
Sr2NbGaO6	Sr	Nb	Ga	O	3.243	-3.069	1.32	0.78	0.76	1.26	0.95	1.6	1.81	3.44	87.62	92.9064	69.723	15.9994	0.052066	0.917407	0.301201	1.46111	38	41	31	8	5.69487	6.75885	5.9993	13.6181	11.0303	14.32	20.5151	35.1211	1050	2750	302.91	54.8	35	54	29	0.02658	1655	5017	2477	90.2	2.49	2.18	1.87
Sr2NbInO6	Sr	Nb	In	O	3.37	-2.993	1.32	0.78	0.94	1.26	0.95	1.6	1.78	3.44	87.62	92.9064	114.818	15.9994	0.052066	0.917407	0.383926	1.46111	38	41	49	8	5.69487	6.75885	5.78636	13.6181	11.0303	14.32	18.8704	35.1211	1050	2750	429.75	54.8	35	54	82	0.02658	1655	5017	2345	90.2	2.49	2.18	1.93
Sr2NdBiO6	Sr	Nd	Bi	O	1.704	-2.795	1.32	1.123	1.17	1.26	0.95	1.14	2.02	3.44	87.62	144.242	208.98	15.9994	0.052066	0.0974933	0.942362	1.46111	38	60	83	8	5.69487	5.525	7.28552	13.6181	11.0303	10.783	16.703	35.1211	1050	1297	544.4	54.8	35	17	8	0.02658	1655	3373	1837	90.2	2.49	2.39	2.07
Sr2NdNbO6	Sr	Nd	Nb	O	2.885	-3.289	1.32	1.123	0.78	1.26	0.95	1.14	1.6	3.44	87.62	144.242	92.9064	15.9994	0.052066	0.0974933	0.917407	1.46111	38	60	41	8	5.69487	5.525	6.75885	13.6181	11.0303	10.783	14.32	35.1211	1050	1297	2750	54.8	35	17	54	0.02658	1655	3373	5017	90.2	2.49	2.39	2.18
Sr2NiIrO6	Sr	Ni	Ir	O	0.098	-2.048	1.32	0.83	0.765	1.26	0.95	1.91	2.2	3.44	87.62	58.6934	192.217	15.9994	0.052066	1.15716	1.56436	1.46111	38	28	77	8	5.69487	7.63988	8.96702	13.6181	11.0303	18.1688	17	35.1211	1050	1728	2739	54.8	35	91	150	0.02658	1655	3186	4701	90.2	2.49	1.97	2.13
Sr2NiMoO6	Sr	Ni	Mo	O	2.088	-2.475	1.32	0.83	0.73	1.26	0.95	1.91	2.16	3.44	87.62	58.6934	95.94	15.9994	0.052066	1.15716	0.74733	1.46111	38	28	42	8	5.69487	7.63988	7.09243	13.6181	11.0303	18.1688	16.16	35.1211	1050	1728	2896	54.8	35	91	139	0.02658	1655	3186	4912	90.2	2.49	1.97	2.17
Sr2NiOsO6	Sr	Ni	Os	O	0	-2.052	1.32	0.83	0.77	1.26	0.95	1.91	2.2	3.44	87.62	58.6934	190.23	15.9994	0.052066	1.15716	1.0778	1.46111	38	28	76	8	5.69487	7.63988	8.43823	13.6181	11.0303	18.1688	17	35.1211	1050	1728	3306	54.8	35	91	88	0.02658	1655	3186	5285	90.2	2.49	1.97	2.16
Sr2NiRuO6	Sr	Ni	Ru	O	0	-2.114	1.32	0.83	0.76	1.26	0.95	1.91	2.2	3.44	87.62	58.6934	101.07	15.9994	0.052066	1.15716	1.04638	1.46111	38	28	44	8	5.69487	7.63988	7.3605	13.6181	11.0303	18.1688	16.76	35.1211	1050	1728	2607	54.8	35	91	120	0.02658	1655	3186	4423	90.2	2.49	1.97	2.13
Sr2NiTeO6	Sr	Ni	Te	O	1.957	-2.287	1.32	0.83	2.07	1.26	0.95	1.91	2.1	3.44	87.62	58.6934	127.6	15.9994	0.052066	1.15716	1.97088	1.46111	38	28	52	8	5.69487	7.63988	9.00981	13.6181	11.0303	18.1688	18.6	35.1211	1050	1728	722.66	54.8	35	91	3	0.02658	1655	3186	1261	90.2	2.49	1.97	2.06
Sr2PrNbO6	Sr	Pr	Nb	O	2.889	-3.261	1.32	1.13	0.78	1.26	0.95	1.13	1.6	3.44	87.62	140.908	92.9064	15.9994	0.052066	0.109235	0.917407	1.46111	38	59	41	8	5.69487	5.4702	6.75885	13.6181	11.0303	10.631	14.32	35.1211	1050	1208	2750	54.8	35	13	54	0.02658	1655	3563	5017	90.2	2.49	2.4	2.18
Sr2PrTaO6	Sr	Pr	Ta	O	3.369	-3.389	1.32	1.13	0.78	1.26	0.95	1.13	1.5	3.44	87.62	140.908	180.948	15.9994	0.052066	0.109235	0.32312	1.46111	38	59	73	8	5.69487	5.4702	7.54957	13.6181	11.0303	10.631	16.2	35.1211	1050	1208	3290	54.8	35	13	57	0.02658	1655	3563	5731	90.2	2.49	2.4	2.22
Sr2ReNiO6	Sr	Re	Ni	O	0	-2.305	1.32	0.67	0.83	1.26	0.95	1.9	1.91	3.44	87.62	186.207	58.6934	15.9994	0.052066	0.0603966	1.15716	1.46111	38	75	28	8	5.69487	7.83352	7.63988	13.6181	11.0303	16.6	18.1688	35.1211	1050	3459	1728	54.8	35	48	91	0.02658	1655	5869	3186	90.2	2.49	2.16	1.97
Sr2ScIrO6	Sr	Sc	Ir	O	0	-2.81	1.32	0.885	0.765	1.26	0.95	1.36	2.2	3.44	87.62	44.9559	192.217	15.9994	0.052066	0.1882	1.56436	1.46111	38	21	77	8	5.69487	6.56149	8.96702	13.6181	11.0303	12.7998	17	35.1211	1050	1814	2739	54.8	35	16	150	0.02658	1655	3103	4701	90.2	2.49	2.15	2.13
Sr2ScNbO6	Sr	Sc	Nb	O	2.94	-3.51	1.32	0.885	0.78	1.26	0.95	1.36	1.6	3.44	87.62	44.9559	92.9064	15.9994	0.052066	0.1882	0.917407	1.46111	38	21	41	8	5.69487	6.56149	6.75885	13.6181	11.0303	12.7998	14.32	35.1211	1050	1814	2750	54.8	35	16	54	0.02658	1655	3103	5017	90.2	2.49	2.15	2.18
Sr2ScOsO6	Sr	Sc	Os	O	0	-2.904	1.32	0.885	0.77	1.26	0.95	1.36	2.2	3.44	87.62	44.9559	190.23	15.9994	0.052066	0.1882	1.0778	1.46111	38	21	76	8	5.69487	6.56149	8.43823	13.6181	11.0303	12.7998	17	35.1211	1050	1814	3306	54.8	35	16	88	0.02658	1655	3103	5285	90.2	2.49	2.15	2.16
Sr2ScReO6	Sr	Sc	Re	O	0	-3.077	1.32	0.885	0.67	1.26	0.95	1.36	1.9	3.44	87.62	44.9559	186.207	15.9994	0.052066	0.1882	0.0603966	1.46111	38	21	75	8	5.69487	6.56149	7.83352	13.6181	11.0303	12.7998	16.6	35.1211	1050	1814	3459	54.8	35	16	48	0.02658	1655	3103	5869	90.2	2.49	2.15	2.16
Sr2SmNbO6	Sr	Sm	Nb	O	3.148	-3.436	1.32	1.098	0.78	1.26	0.95	1.17	1.6	3.44	87.62	150.36	92.9064	15.9994	0.052066	0.162	0.917407	1.46111	38	62	41	8	5.69487	5.64371	6.75885	13.6181	11.0303	11.078	14.32	35.1211	1050	1345	2750	54.8	35	13	54	0.02658	1655	2076	5017	90.2	2.49	2.36	2.18
Sr2SmSbO6	Sr	Sm	Sb	O	3.607	-3.068	1.32	1.098	0.76	1.26	0.95	1.17	2.05	3.44	87.62	150.36	121.76	15.9994	0.052066	0.162	1.0474	1.46111	38	62	51	8	5.69487	5.64371	8.60839	13.6181	11.0303	11.078	16.626	35.1211	1050	1345	903.78	54.8	35	13	24	0.02658	1655	2076	1860	90.2	2.49	2.36	2.06
Sr2TaCoO6	Sr	Ta	Co	O	1.277	-2.926	1.32	0.78	0.75	1.26	0.95	1.5	1.88	3.44	87.62	180.948	58.9332	15.9994	0.052066	0.32312	0.662265	1.46111	38	73	27	8	5.69487	7.54957	7.88101	13.6181	11.0303	16.2	17.0844	35.1211	1050	3290	1768	54.8	35	57	100	0.02658	1655	5731	3200	90.2	2.49	2.22	2
Sr2TaCrO6	Sr	Ta	Cr	O	2.754	-3.234	1.32	0.78	0.755	1.26	0.95	1.5	1.66	3.44	87.62	180.948	51.9961	15.9994	0.052066	0.32312	0.675841	1.46111	38	73	24	8	5.69487	7.54957	6.76651	13.6181	11.0303	16.2	16.4863	35.1211	1050	3290	2180	54.8	35	57	94	0.02658	1655	5731	2944	90.2	2.49	2.22	2.06
Sr2TaFeO6	Sr	Ta	Fe	O	2.109	-3.11	1.32	0.78	0.785	1.26	0.95	1.5	1.83	3.44	87.62	180.948	55.845	15.9994	0.052066	0.32312	0.153236	1.46111	38	73	26	8	5.69487	7.54957	7.90247	13.6181	11.0303	16.2	16.1992	35.1211	1050	3290	1811	54.8	35	57	80	0.02658	1655	5731	3134	90.2	2.49	2.22	2.04
Sr2TaGaO6	Sr	Ta	Ga	O	4.042	-3.187	1.32	0.78	0.76	1.26	0.95	1.5	1.81	3.44	87.62	180.948	69.723	15.9994	0.052066	0.32312	0.301201	1.46111	38	73	31	8	5.69487	7.54957	5.9993	13.6181	11.0303	16.2	20.5151	35.1211	1050	3290	302.91	54.8	35	57	29	0.02658	1655	5731	2477	90.2	2.49	2.22	1.87
Sr2TaInO6	Sr	Ta	In	O	4.018	-3.069	1.32	0.78	0.94	1.26	0.95	1.5	1.78	3.44	87.62	180.948	114.818	15.9994	0.052066	0.32312	0.383926	1.46111	38	73	49	8	5.69487	7.54957	5.78636	13.6181	11.0303	16.2	18.8704	35.1211	1050	3290	429.75	54.8	35	57	82	0.02658	1655	5731	2345	90.2	2.49	2.22	1.93
Sr2TbIrO6	Sr	Tb	Ir	O	0	-2.768	1.32	1.063	0.765	1.26	0.95	1.1	2.2	3.44	87.62	158.925	192.217	15.9994	0.052066	0.131318	1.56436	1.46111	38	65	77	8	5.69487	5.8638	8.96702	13.6181	11.0303	11.513	17	35.1211	1050	1629	2739	54.8	35	11	150	0.02658	1655	3503	4701	90.2	2.49	2.33	2.13
Sr2TbReO6	Sr	Tb	Re	O	0	-2.996	1.32	1.063	0.67	1.26	0.95	1.1	1.9	3.44	87.62	158.925	186.207	15.9994	0.052066	0.131318	0.0603966	1.46111	38	65	75	8	5.69487	5.8638	7.83352	13.6181	11.0303	11.513	16.6	35.1211	1050	1629	3459	54.8	35	11	48	0.02658	1655	3503	5869	90.2	2.49	2.33	2.16
Sr2TbRuO6	Sr	Tb	Ru	O	0.186	-2.858	1.32	1.063	0.76	1.26	0.95	1.1	2.2	3.44	87.62	158.925	101.07	15.9994	0.052066	0.131318	1.04638	1.46111	38	65	44	8	5.69487	5.8638	7.3605	13.6181	11.0303	11.513	16.76	35.1211	1050	1629	2607	54.8	35	11	120	0.02658	1655	3503	4423	90.2	2.49	2.33	2.13
Sr2TiMnO6	Sr	Ti	Mn	O	1.488	-3.039	1.32	0.745	0.67	1.26	0.95	1.54	1.55	3.44	87.62	47.867	54.938	15.9994	0.052066	0.075545	-0.52	1.46111	38	22	25	8	5.69487	6.82812	7.43404	13.6181	11.0303	13.5755	15.64	35.1211	1050	1941	1519	54.8	35	22	7.8	0.02658	1655	3560	2334	90.2	2.49	2.11	2.05
Sr2TiMoO6	Sr	Ti	Mo	O	0	-3.09	1.32	0.745	0.73	1.26	0.95	1.54	2.16	3.44	87.62	47.867	95.94	15.9994	0.052066	0.075545	0.74733	1.46111	38	22	42	8	5.69487	6.82812	7.09243	13.6181	11.0303	13.5755	16.16	35.1211	1050	1941	2896	54.8	35	22	139	0.02658	1655	3560	4912	90.2	2.49	2.11	2.17
Sr2TmNbO6	Sr	Tm	Nb	O	2.858	-3.464	1.32	1.02	0.78	1.26	0.95	1.25	1.6	3.44	87.62	168.934	92.9064	15.9994	0.052066	1.02922	0.917407	1.46111	38	69	41	8	5.69487	6.18431	6.75885	13.6181	11.0303	12.065	14.32	35.1211	1050	1818	2750	54.8	35	17	54	0.02658	1655	2223	5017	90.2	2.49	2.27	2.18
Sr2TmReO6	Sr	Tm	Re	O	0	-3.052	1.32	1.02	0.67	1.26	0.95	1.25	1.9	3.44	87.62	168.934	186.207	15.9994	0.052066	1.02922	0.0603966	1.46111	38	69	75	8	5.69487	6.18431	7.83352	13.6181	11.0303	12.065	16.6	35.1211	1050	1818	3459	54.8	35	17	48	0.02658	1655	2223	5869	90.2	2.49	2.27	2.16
Sr2TmRuO6	Sr	Tm	Ru	O	0.136	-2.869	1.32	1.02	0.76	1.26	0.95	1.25	2.2	3.44	87.62	168.934	101.07	15.9994	0.052066	1.02922	1.04638	1.46111	38	69	44	8	5.69487	6.18431	7.3605	13.6181	11.0303	12.065	16.76	35.1211	1050	1818	2607	54.8	35	17	120	0.02658	1655	2223	4423	90.2	2.49	2.27	2.13
Sr2TmTaO6	Sr	Tm	Ta	O	3.875	-3.644	1.32	1.02	0.78	1.26	0.95	1.25	1.5	3.44	87.62	168.934	180.948	15.9994	0.052066	1.02922	0.32312	1.46111	38	69	73	8	5.69487	6.18431	7.54957	13.6181	11.0303	12.065	16.2	35.1211	1050	1818	3290	54.8	35	17	57	0.02658	1655	2223	5731	90.2	2.49	2.27	2.22
Sr2UCoO6	Sr	U	Co	O	1.429	-2.99	1.32	0.87	0.75	1.26	0.95	1.38	1.88	3.44	87.62	238.029	58.9332	15.9994	0.052066	0.53	0.662265	1.46111	38	92	27	8	5.69487	6.19405	7.88101	13.6181	11.0303	11.6	17.0844	35.1211	1050	1405.3	1768	54.8	35	27	100	0.02658	1655	4200	3200	90.2	2.49	2.41	2
Sr2UCrO6	Sr	U	Cr	O	1	-3.284	1.32	0.87	0.755	1.26	0.95	1.38	1.66	3.44	87.62	238.029	51.9961	15.9994	0.052066	0.53	0.675841	1.46111	38	92	24	8	5.69487	6.19405	6.76651	13.6181	11.0303	11.6	16.4863	35.1211	1050	1405.3	2180	54.8	35	27	94	0.02658	1655	4200	2944	90.2	2.49	2.41	2.06
Sr2UFeO6	Sr	U	Fe	O	1.131	-3.078	1.32	0.87	0.785	1.26	0.95	1.38	1.83	3.44	87.62	238.029	55.845	15.9994	0.052066	0.53	0.153236	1.46111	38	92	26	8	5.69487	6.19405	7.90247	13.6181	11.0303	11.6	16.1992	35.1211	1050	1405.3	1811	54.8	35	27	80	0.02658	1655	4200	3134	90.2	2.49	2.41	2.04
Sr2UInO6	Sr	U	In	O	1.088	-3.124	1.32	0.87	0.94	1.26	0.95	1.38	1.78	3.44	87.62	238.029	114.818	15.9994	0.052066	0.53	0.383926	1.46111	38	92	49	8	5.69487	6.19405	5.78636	13.6181	11.0303	11.6	18.8704	35.1211	1050	1405.3	429.75	54.8	35	27	82	0.02658	1655	4200	2345	90.2	2.49	2.41	1.93
Sr2UMnO6	Sr	U	Mn	O	1.137	-3.12	1.32	0.87	0.67	1.26	0.95	1.38	1.55	3.44	87.62	238.029	54.938	15.9994	0.052066	0.53	-0.52	1.46111	38	92	25	8	5.69487	6.19405	7.43404	13.6181	11.0303	11.6	15.64	35.1211	1050	1405.3	1519	54.8	35	27	7.8	0.02658	1655	4200	2334	90.2	2.49	2.41	2.05
Sr2UNiO6	Sr	U	Ni	O	1.606	-3.009	1.32	0.87	0.83	1.26	0.95	1.38	1.91	3.44	87.62	238.029	58.6934	15.9994	0.052066	0.53	1.15716	1.46111	38	92	28	8	5.69487	6.19405	7.63988	13.6181	11.0303	11.6	18.1688	35.1211	1050	1405.3	1728	54.8	35	27	91	0.02658	1655	4200	3186	90.2	2.49	2.41	1.97
Sr2YbNbO6	Sr	Yb	Nb	O	0	-3.187	1.32	1.008	0.78	1.26	0.95	1.1	1.6	3.44	87.62	173.04	92.9064	15.9994	0.052066	-0.02	0.917407	1.46111	38	70	41	8	5.69487	6.25416	6.75885	13.6181	11.0303	12.1792	14.32	35.1211	1050	1097	2750	54.8	35	39	54	0.02658	1655	1469	5017	90.2	2.49	2.26	2.18
Sr2YbReO6	Sr	Yb	Re	O	0	-2.959	1.32	1.008	0.67	1.26	0.95	1.1	1.9	3.44	87.62	173.04	186.207	15.9994	0.052066	-0.02	0.0603966	1.46111	38	70	75	8	5.69487	6.25416	7.83352	13.6181	11.0303	12.1792	16.6	35.1211	1050	1097	3459	54.8	35	39	48	0.02658	1655	1469	5869	90.2	2.49	2.26	2.16
Sr2YbRuO6	Sr	Yb	Ru	O	0	-2.658	1.32	1.008	0.76	1.26	0.95	1.1	2.2	3.44	87.62	173.04	101.07	15.9994	0.052066	-0.02	1.04638	1.46111	38	70	44	8	5.69487	6.25416	7.3605	13.6181	11.0303	12.1792	16.76	35.1211	1050	1097	2607	54.8	35	39	120	0.02658	1655	1469	4423	90.2	2.49	2.26	2.13
Sr2YbUO6	Sr	Yb	U	O	2.154	-3.525	1.32	1.008	0.87	1.26	0.95	1.1	1.38	3.44	87.62	173.04	238.029	15.9994	0.052066	-0.02	0.53	1.46111	38	70	92	8	5.69487	6.25416	6.19405	13.6181	11.0303	12.1792	11.6	35.1211	1050	1097	1405.3	54.8	35	39	27	0.02658	1655	1469	4200	90.2	2.49	2.26	2.41
Sr2YCoO6	Sr	Y	Co	O	0.32	-2.612	1.32	1.04	0.75	1.26	0.95	1.22	1.88	3.44	87.62	88.9059	58.9332	15.9994	0.052066	0.30712	0.662265	1.46111	38	39	27	8	5.69487	6.21726	7.88101	13.6181	11.0303	12.2236	17.0844	35.1211	1050	1799	1768	54.8	35	17	100	0.02658	1655	3609	3200	90.2	2.49	2.32	2
Sr2YCrO6	Sr	Y	Cr	O	0	-2.874	1.32	1.04	0.755	1.26	0.95	1.22	1.66	3.44	87.62	88.9059	51.9961	15.9994	0.052066	0.30712	0.675841	1.46111	38	39	24	8	5.69487	6.21726	6.76651	13.6181	11.0303	12.2236	16.4863	35.1211	1050	1799	2180	54.8	35	17	94	0.02658	1655	3609	2944	90.2	2.49	2.32	2.06
Sr2YIrO6	Sr	Y	Ir	O	0	-2.78	1.32	1.04	0.765	1.26	0.95	1.22	2.2	3.44	87.62	88.9059	192.217	15.9994	0.052066	0.30712	1.56436	1.46111	38	39	77	8	5.69487	6.21726	8.96702	13.6181	11.0303	12.2236	17	35.1211	1050	1799	2739	54.8	35	17	150	0.02658	1655	3609	4701	90.2	2.49	2.32	2.13
Sr2YNbO6	Sr	Y	Nb	O	3.204	-3.481	1.32	1.04	0.78	1.26	0.95	1.22	1.6	3.44	87.62	88.9059	92.9064	15.9994	0.052066	0.30712	0.917407	1.46111	38	39	41	8	5.69487	6.21726	6.75885	13.6181	11.0303	12.2236	14.32	35.1211	1050	1799	2750	54.8	35	17	54	0.02658	1655	3609	5017	90.2	2.49	2.32	2.18
Sr2YReO6	Sr	Y	Re	O	0	-2.997	1.32	1.04	0.67	1.26	0.95	1.22	1.9	3.44	87.62	88.9059	186.207	15.9994	0.052066	0.30712	0.0603966	1.46111	38	39	75	8	5.69487	6.21726	7.83352	13.6181	11.0303	12.2236	16.6	35.1211	1050	1799	3459	54.8	35	17	48	0.02658	1655	3609	5869	90.2	2.49	2.32	2.16
Sr2YRuO6	Sr	Y	Ru	O	0.184	-2.825	1.32	1.04	0.76	1.26	0.95	1.22	2.2	3.44	87.62	88.9059	101.07	15.9994	0.052066	0.30712	1.04638	1.46111	38	39	44	8	5.69487	6.21726	7.3605	13.6181	11.0303	12.2236	16.76	35.1211	1050	1799	2607	54.8	35	17	120	0.02658	1655	3609	4423	90.2	2.49	2.32	2.13
Sr2YSbO6	Sr	Y	Sb	O	3.703	-3.109	1.32	1.04	0.76	1.26	0.95	1.22	2.05	3.44	87.62	88.9059	121.76	15.9994	0.052066	0.30712	1.0474	1.46111	38	39	51	8	5.69487	6.21726	8.60839	13.6181	11.0303	12.2236	16.626	35.1211	1050	1799	903.78	54.8	35	17	24	0.02658	1655	3609	1860	90.2	2.49	2.32	2.06
Sr2YTaO6	Sr	Y	Ta	O	3.834	-3.602	1.32	1.04	0.78	1.26	0.95	1.22	1.5	3.44	87.62	88.9059	180.948	15.9994	0.052066	0.30712	0.32312	1.46111	38	39	73	8	5.69487	6.21726	7.54957	13.6181	11.0303	12.2236	16.2	35.1211	1050	1799	3290	54.8	35	17	57	0.02658	1655	3609	5731	90.2	2.49	2.32	2.22
Sr2ZnMoO6	Sr	Zn	Mo	O	2.506	-2.605	1.32	0.88	0.73	1.26	0.95	1.65	2.16	3.44	87.62	65.409	95.94	15.9994	0.052066	-0.62	0.74733	1.46111	38	30	42	8	5.69487	9.3942	7.09243	13.6181	11.0303	17.9644	16.16	35.1211	1050	692.68	2896	54.8	35	120	139	0.02658	1655	1180	4912	90.2	2.49	2.01	2.17
Sr2ZnReO6	Sr	Zn	Re	O	0	-2.569	1.32	0.88	0.67	1.26	0.95	1.65	1.9	3.44	87.62	65.409	186.207	15.9994	0.052066	-0.62	0.0603966	1.46111	38	30	75	8	5.69487	9.3942	7.83352	13.6181	11.0303	17.9644	16.6	35.1211	1050	692.68	3459	54.8	35	120	48	0.02658	1655	1180	5869	90.2	2.49	2.01	2.16
Sr2ZnWO6	Sr	Zn	W	O	3.532	-2.683	1.32	0.88	0.74	1.26	0.95	1.65	2.36	3.44	87.62	65.409	183.84	15.9994	0.052066	-0.62	0.816268	1.46111	38	30	74	8	5.69487	9.3942	7.86403	13.6181	11.0303	17.9644	16.37	35.1211	1050	692.68	3695	54.8	35	120	170	0.02658	1655	1180	5828	90.2	2.49	2.01	2.18
Sr2ZrCoO6	Sr	Zr	Co	O	0	-2.731	1.32	0.86	0.75	1.26	0.95	1.33	1.88	3.44	87.62	91.224	58.9332	15.9994	0.052066	0.433289	0.662265	1.46111	38	40	27	8	5.69487	6.63413	7.88101	13.6181	11.0303	13.13	17.0844	35.1211	1050	2128	1768	54.8	35	23	100	0.02658	1655	4682	3200	90.2	2.49	2.23	2
Sr2ZrCrO6	Sr	Zr	Cr	O	1.127	-3.129	1.32	0.86	0.755	1.26	0.95	1.33	1.66	3.44	87.62	91.224	51.9961	15.9994	0.052066	0.433289	0.675841	1.46111	38	40	24	8	5.69487	6.63413	6.76651	13.6181	11.0303	13.13	16.4863	35.1211	1050	2128	2180	54.8	35	23	94	0.02658	1655	4682	2944	90.2	2.49	2.23	2.06
Sr2ZrMnO6	Sr	Zr	Mn	O	2.019	-3.087	1.32	0.86	0.67	1.26	0.95	1.33	1.55	3.44	87.62	91.224	54.938	15.9994	0.052066	0.433289	-0.52	1.46111	38	40	25	8	5.69487	6.63413	7.43404	13.6181	11.0303	13.13	15.64	35.1211	1050	2128	1519	54.8	35	23	7.8	0.02658	1655	4682	2334	90.2	2.49	2.23	2.05
Sr2ZrTiO6	Sr	Zr	Ti	O	1.945	-3.572	1.32	0.86	0.745	1.26	0.95	1.33	1.54	3.44	87.62	91.224	47.867	15.9994	0.052066	0.433289	0.075545	1.46111	38	40	22	8	5.69487	6.63413	6.82812	13.6181	11.0303	13.13	13.5755	35.1211	1050	2128	1941	54.8	35	23	22	0.02658	1655	4682	3560	90.2	2.49	2.23	2.11
Sr2ZrVO6	Sr	Zr	V	O	1.225	-3.289	1.32	0.86	0.68	1.26	0.95	1.33	1.63	3.44	87.62	91.224	50.9415	15.9994	0.052066	0.433289	0.527662	1.46111	38	40	23	8	5.69487	6.63413	6.74619	13.6181	11.0303	13.13	14.634	35.1211	1050	2128	2183	54.8	35	23	31	0.02658	1655	4682	3680	90.2	2.49	2.23	2.07
Tb2CoPtO6	Tb	Co	Pt	O	0	-2.448	1.063	0.75	0.765	1.26	1.1	1.88	2.28	3.44	158.925	58.9332	195.084	15.9994	0.131318	0.662265	2.12511	1.46111	65	27	78	8	5.8638	7.88101	8.95883	13.6181	11.513	17.0844	18.56	35.1211	1629	1768	2041.4	54.8	11	100	72	0.02658	3503	3200	4098	90.2	2.33	2	2.13
Tb2MgTiO6	Tb	Mg	Ti	O	3.232	-3.708	1.063	0.86	0.745	1.26	1.1	1.31	1.54	3.44	158.925	24.305	47.867	15.9994	0.131318	-0.42	0.075545	1.46111	65	12	22	8	5.8638	7.64624	6.82812	13.6181	11.513	15.0353	13.5755	35.1211	1629	923	1941	54.8	11	160	22	0.02658	3503	1363	3560	90.2	2.33	1.73	2.11
Tm2MgTiO6	Tm	Mg	Ti	O	3.236	-3.736	1.02	0.86	0.745	1.26	1.25	1.31	1.54	3.44	168.934	24.305	47.867	15.9994	1.02922	-0.42	0.075545	1.46111	69	12	22	8	6.18431	7.64624	6.82812	13.6181	12.065	15.0353	13.5755	35.1211	1818	923	1941	54.8	17	160	22	0.02658	2223	1363	3560	90.2	2.27	1.73	2.11
Y2MgTiO6	Y	Mg	Ti	O	3.223	-3.68	1.04	0.86	0.745	1.26	1.22	1.31	1.54	3.44	88.9059	24.305	47.867	15.9994	0.30712	-0.42	0.075545	1.46111	39	12	22	8	6.21726	7.64624	6.82812	13.6181	12.2236	15.0353	13.5755	35.1211	1799	923	1941	54.8	17	160	22	0.02658	3609	1363	3560	90.2	2.32	1.73	2.11
Yb2MgTiO6	Yb	Mg	Ti	O	0	-3.11	1.008	0.86	0.745	1.26	1.1	1.31	1.54	3.44	173.04	24.305	47.867	15.9994	-0.02	-0.42	0.075545	1.46111	70	12	22	8	6.25416	7.64624	6.82812	13.6181	12.1792	15.0353	13.5755	35.1211	1097	923	1941	54.8	39	160	22	0.02658	1469	1363	3560	90.2	2.26	1.73	2.11
In2GaBiS6	In	Ga	Bi	S	1.787	-0.927	0.94	0.76	1.17	1.7	1.78	1.81	2.02	2.58	114.818	69.723	208.98	32.065	0.383926	0.301201	0.942362	2.0771	49	31	83	16	5.78636	5.9993	7.28552	10.36	18.8704	20.5151	16.703	23.3379	429.75	302.91	544.4	388.36	82	29	8	0.205	2345	2477	1837	717.87	1.93	1.87	2.07
Yb2PrDyS6	Yb	Pr	Dy	S	1.258	-2.187	1.008	1.13	1.052	1.7	1.1	1.13	1.22	2.58	173.04	140.908	162.5	32.065	-0.02	0.109235	0.352	2.0771	70	59	66	16	6.25416	5.4702	5.93905	10.36	12.1792	10.631	11.647	23.3379	1097	1208	1680	388.36	39	13	11	0.205	1469	3563	2840	717.87	2.26	2.4	2.31
Ba2NbLaO6	Ba	Nb	La	O	2.9716	-3.37187	1.49	0.78	1.172	1.26	0.89	1.6	1.1	3.44	137.327	92.9064	138.905	15.9994	0.144626	0.917407	0.557546	1.46111	56	41	57	8	5.21166	6.75885	5.5769	13.6181	10.0038	14.32	11.185	35.1211	1000	2750	1193	54.8	18	54	13	0.02658	2143	5017	3743	90.2	2.68	2.18	2.43
Ba2SbBiO6	Ba	Sb	Bi	O	0	-0.553399	1.49	0.76	1.17	1.26	0.89	2.05	2.02	3.44	137.327	121.76	208.98	15.9994	0.144626	1.0474	0.942362	1.46111	56	51	83	8	5.21166	8.60839	7.28552	13.6181	10.0038	16.626	16.703	35.1211	1000	903.78	544.4	54.8	18	24	8	0.02658	2143	1860	1837	90.2	2.68	2.06	2.07
Ba2WMgO6	Ba	W	Mg	O	3.2231	-2.95064	1.49	0.74	0.86	1.26	0.89	2.36	1.31	3.44	137.327	183.84	24.305	15.9994	0.144626	0.816268	-0.42	1.46111	56	74	12	8	5.21166	7.86403	7.64624	13.6181	10.0038	16.37	15.0353	35.1211	1000	3695	923	54.8	18	170	160	0.02658	2143	5828	1363	90.2	2.68	2.18	1.73
Ba2NbLuO6	Ba	Nb	Lu	O	2.8479	-3.50369	1.49	0.78	1.001	1.26	0.89	1.6	1.27	3.44	137.327	92.9064	174.967	15.9994	0.144626	0.917407	0.23887	1.46111	56	41	71	8	5.21166	6.75885	5.42587	13.6181	10.0038	14.32	14.13	35.1211	1000	2750	1925	54.8	18	54	16	0.02658	2143	5017	3675	90.2	2.68	2.18	2.24
Ba2SeCaO6	Ba	Se	Ca	O	2.01	-2.54721	1.49	1.84	1.14	1.26	0.89	2.55	1	3.44	137.327	78.96	40.078	15.9994	0.144626	2.0206	0.024551	1.46111	56	34	20	8	5.21166	9.75239	6.11316	13.6181	10.0038	21.196	11.8717	35.1211	1000	494	1115	54.8	18	0.52	200	0.02658	2143	958	1757	90.2	2.68	1.9	2.31
Ba2NbErO6	Ba	Nb	Er	O	2.8542	-3.47735	1.49	0.78	1.03	1.26	0.89	1.6	1.24	3.44	137.327	92.9064	167.259	15.9994	0.144626	0.917407	0.312	1.46111	56	41	68	8	5.21166	6.75885	6.1077	13.6181	10.0038	14.32	11.916	35.1211	1000	2750	1802	54.8	18	54	15	0.02658	2143	5017	3141	90.2	2.68	2.18	2.29
Ba2SeSrO6	Ba	Se	Sr	O	2.3123	-2.49317	1.49	1.84	1.32	1.26	0.89	2.55	0.95	3.44	137.327	78.96	87.62	15.9994	0.144626	2.0206	0.052066	1.46111	56	34	38	8	5.21166	9.75239	5.69487	13.6181	10.0038	21.196	11.0303	35.1211	1000	494	1050	54.8	18	0.52	35	0.02658	2143	958	1655	90.2	2.68	1.9	2.49
Ba2VNdO6	Ba	V	Nd	O	1.6267	-3.07421	1.49	0.68	1.123	1.26	0.89	1.63	1.14	3.44	137.327	50.9415	144.242	15.9994	0.144626	0.527662	0.0974933	1.46111	56	23	60	8	5.21166	6.74619	5.525	13.6181	10.0038	14.634	10.783	35.1211	1000	2183	1297	54.8	18	31	17	0.02658	2143	3680	3373	90.2	2.68	2.07	2.39
Ba2NbHoO6	Ba	Nb	Ho	O	2.8516	-3.46617	1.49	0.78	1.041	1.26	0.89	1.6	1.23	3.44	137.327	92.9064	164.93	15.9994	0.144626	0.917407	0.338	1.46111	56	41	67	8	5.21166	6.75885	6.0215	13.6181	10.0038	14.32	11.781	35.1211	1000	2750	1734	54.8	18	54	16	0.02658	2143	5017	2993	90.2	2.68	2.18	2.3
Ba2NbDyO6	Ba	Nb	Dy	O	2.8705	-3.4518	1.49	0.78	1.052	1.26	0.89	1.6	1.22	3.44	137.327	92.9064	162.5	15.9994	0.144626	0.917407	0.352	1.46111	56	41	66	8	5.21166	6.75885	5.93905	13.6181	10.0038	14.32	11.647	35.1211	1000	2750	1680	54.8	18	54	11	0.02658	2143	5017	2840	90.2	2.68	2.18	2.31
Ba2TeCaO6	Ba	Te	Ca	O	2.9976	-2.78434	1.49	2.07	1.14	1.26	0.89	2.1	1	3.44	137.327	127.6	40.078	15.9994	0.144626	1.97088	0.024551	1.46111	56	52	20	8	5.21166	9.00981	6.11316	13.6181	10.0038	18.6	11.8717	35.1211	1000	722.66	1115	54.8	18	3	200	0.02658	2143	1261	1757	90.2	2.68	2.06	2.31
Ba2VLaO6	Ba	V	La	O	1.7202	-3.08591	1.49	0.68	1.172	1.26	0.89	1.63	1.1	3.44	137.327	50.9415	138.905	15.9994	0.144626	0.527662	0.557546	1.46111	56	23	57	8	5.21166	6.74619	5.5769	13.6181	10.0038	14.634	11.185	35.1211	1000	2183	1193	54.8	18	31	13	0.02658	2143	3680	3743	90.2	2.68	2.07	2.43
Ba2NbNdO6	Ba	Nb	Nd	O	2.9195	-3.35978	1.49	0.78	1.123	1.26	0.89	1.6	1.14	3.44	137.327	92.9064	144.242	15.9994	0.144626	0.917407	0.0974933	1.46111	56	41	60	8	5.21166	6.75885	5.525	13.6181	10.0038	14.32	10.783	35.1211	1000	2750	1297	54.8	18	54	17	0.02658	2143	5017	3373	90.2	2.68	2.18	2.39
Ba2SbTbO6	Ba	Sb	Tb	O	3.5072	-3.08142	1.49	0.76	1.063	1.26	0.89	2.05	1.1	3.44	137.327	121.76	158.925	15.9994	0.144626	1.0474	0.131318	1.46111	56	51	65	8	5.21166	8.60839	5.8638	13.6181	10.0038	16.626	11.513	35.1211	1000	903.78	1629	54.8	18	24	11	0.02658	2143	1860	3503	90.2	2.68	2.06	2.33
Sr2VInO6	Sr	V	In	O	1.7975	-2.66453	1.32	0.68	0.94	1.26	0.95	1.63	1.78	3.44	87.62	50.9415	114.818	15.9994	0.052066	0.527662	0.383926	1.46111	38	23	49	8	5.69487	6.74619	5.78636	13.6181	11.0303	14.634	18.8704	35.1211	1050	2183	429.75	54.8	35	31	82	0.02658	1655	3680	2345	90.2	2.49	2.07	1.93
Sr2ZrHfO6	Sr	Zr	Hf	O	3.4242	-3.62956	1.32	0.86	0.85	1.26	0.95	1.33	1.3	3.44	87.62	91.224	178.49	15.9994	0.052066	0.433289	0.17807	1.46111	38	40	72	8	5.69487	6.63413	6.82507	13.6181	11.0303	13.13	14.61	35.1211	1050	2128	2506	54.8	35	23	23	0.02658	1655	4682	4876	90.2	2.49	2.23	2.23
Sr2HfSnO6	Sr	Hf	Sn	O	3.7827	-3.09094	1.32	0.85	0.83	1.26	0.95	1.3	1.96	3.44	87.62	178.49	118.71	15.9994	0.052066	0.17807	1.11207	1.46111	38	72	50	8	5.69487	6.82507	7.34392	13.6181	11.0303	14.61	14.6331	35.1211	1050	2506	505.08	54.8	35	23	67	0.02658	1655	4876	2875	90.2	2.49	2.23	2.17
Sr2VYO6	Sr	V	Y	O	1.6134	-3.13921	1.32	0.68	1.04	1.26	0.95	1.63	1.22	3.44	87.62	50.9415	88.9059	15.9994	0.052066	0.527662	0.30712	1.46111	38	23	39	8	5.69487	6.74619	6.21726	13.6181	11.0303	14.634	12.2236	35.1211	1050	2183	1799	54.8	35	31	17	0.02658	1655	3680	3609	90.2	2.49	2.07	2.32
Sr2VDyO6	Sr	V	Dy	O	0	-3.15486	1.32	0.68	1.052	1.26	0.95	1.63	1.22	3.44	87.62	50.9415	162.5	15.9994	0.052066	0.527662	0.352	1.46111	38	23	66	8	5.69487	6.74619	5.93905	13.6181	11.0303	14.634	11.647	35.1211	1050	2183	1680	54.8	35	31	11	0.02658	1655	3680	2840	90.2	2.49	2.07	2.31
Sr2ZrSnO6	Sr	Zr	Sn	O	3.902	-3.03169	1.32	0.86	0.83	1.26	0.95	1.33	1.96	3.44	87.62	91.224	118.71	15.9994	0.052066	0.433289	1.11207	1.46111	38	40	50	8	5.69487	6.63413	7.34392	13.6181	11.0303	13.13	14.6331	35.1211	1050	2128	505.08	54.8	35	23	67	0.02658	1655	4682	2875	90.2	2.49	2.23	2.17
Ba2ZrSnO6	Ba	Zr	Sn	O	3.6894	-3.13673	1.49	0.86	0.83	1.26	0.89	1.33	1.96	3.44	137.327	91.224	118.71	15.9994	0.144626	0.433289	1.11207	1.46111	56	40	50	8	5.21166	6.63413	7.34392	13.6181	10.0038	13.13	14.6331	35.1211	1000	2128	505.08	54.8	18	23	67	0.02658	2143	4682	2875	90.2	2.68	2.23	2.17
[truncated: 7 more columns]
